# Supplementary material for: Achaete-Scute Homolog 1 Expression Controls Cellular Differentiation of Neuroblastoma
Source: Front Mol Neurosci. 2016 Dec 21;9:156. doi: 10.3389/fnmol.2016.00156 (PMC5174122; doi:10.3389/fnmol.2016.00156)
Supplement: Supplementary file 1 [file DataSheet_1.zip]

Archive with 7 entries (6 files):
- New folder (2)/
- New folder (2)/Kasim Supplementary Data.docx
- New folder (2)/Kasim Supplementary Table S2.xlsx
- New folder (2)/Kasim Supplementary Table S3.xlsx
- New folder (2)/Kasim Supplementary Table S4.xlsx
- New folder (2)/Kasim Supplementary Table S5.xlsx
- New folder (2)/Kasim Supplementary Table S6.xlsx
