# Supplementary material for: Achaete-Scute Homolog 1 Expression Controls Cellular Differentiation of Neuroblastoma
Source: Front Mol Neurosci. 2016 Dec 21;9:156. doi: 10.3389/fnmol.2016.00156 (PMC5174122; doi:10.3389/fnmol.2016.00156)
Supplement: Supplementary file 1 [file DataSheet_1.zip › New folder (2)/Kasim Supplementary Table S2.xlsx]

## Sheet: Negative Correl genes_Versteeg
Genes correlated negatively with hASH1 (Versteeg dataset)
HUGO	R	pval
PRICKLE2	-0.549	2.6e-04
THRA	-0.517	1.1e-03
ZNF34	-0.511	1.1e-03
CELF4	-0.506	1.1e-03
CSF2RA	-0.501	1.2e-03
PNMA2	-0.499	1.1e-03
PPM1K	-0.487	1.9e-03
ZNF436-AS1	-0.486	1.7e-03
KGFLP2	-0.482	2.0e-03
SCAI	-0.481	1.9e-03
BRINP1	-0.479	1.9e-03
IL1RAPL1	-0.478	1.7e-03
IL17D	-0.478	1.8e-03
SRR	-0.475	1.8e-03
WASF3	-0.475	1.8e-03
HS3ST5	-0.474	1.7e-03
EBF1	-0.472	1.6e-03
LRRC66	-0.472	1.8e-03
LOC100506990	-0.472	1.7e-03
TNKS	-0.469	1.8e-03
VCPIP1	-0.468	1.8e-03
SAMD8	-0.467	1.7e-03
HOOK3	-0.467	1.8e-03
KIFC2	-0.462	2.1e-03
ARPP21	-0.458	2.6e-03
HECW1	-0.456	2.7e-03
RNF38	-0.455	2.8e-03
LOC157562	-0.451	3.3e-03
ZCCHC12	-0.449	3.3e-03
MACROD2	-0.449	3.4e-03
CPNE4	-0.447	3.7e-03
LGI3	-0.445	3.8e-03
TDRP	-0.445	3.9e-03
CD86	-0.445	3.7e-03
NTRK3	-0.443	4.0e-03
GRIN3A	-0.442	4.0e-03
KIF1B	-0.441	4.0e-03
PDE4DIP	-0.437	4.9e-03
RIMS2	-0.436	4.8e-03
MAGI1	-0.436	4.9e-03
ANKRD6	-0.436	4.7e-03
SRCIN1	-0.435	4.6e-03
BLCAP	-0.435	4.7e-03
PLPP5	-0.435	4.5e-03
PAK3	-0.434	4.7e-03
NUDT3	-0.433	4.8e-03
SYNM	-0.432	4.9e-03
PTPRD	-0.432	5.0e-03
RNF19A	-0.431	5.0e-03
C20orf194	-0.430	5.2e-03
C20orf195	-0.430	5.1e-03
LOC153682	-0.429	5.0e-03
MAGI2	-0.429	5.1e-03
CDS2	-0.429	5.1e-03
RAB6B	-0.429	5.1e-03
JAKMIP3	-0.428	5.1e-03
PPP3CC	-0.428	5.2e-03
PLPPR1	-0.427	5.0e-03
ZBTB38	-0.427	5.1e-03
PLXNC1	-0.427	5.1e-03
KIRREL3	-0.426	5.2e-03
SMARCD3	-0.425	5.3e-03
TNFRSF9	-0.423	5.6e-03
KIAA1456	-0.422	5.7e-03
MAP1LC3A	-0.422	5.8e-03
FAM19A1	-0.422	5.7e-03
PTN	-0.422	5.7e-03
PURG	-0.421	5.8e-03
VSNL1	-0.420	6.0e-03
GPNMB	-0.418	6.4e-03
SEPT8	-0.418	6.5e-03
ZC3H6	-0.417	6.5e-03
TM2D3	-0.417	6.5e-03
C1orf216	-0.417	6.5e-03
SEMA4A	-0.416	6.6e-03
PHACTR1	-0.416	6.6e-03
ATP6V1G2	-0.415	6.6e-03
DCLK1	-0.415	6.6e-03
GPR85	-0.414	7.0e-03
ULK2	-0.412	7.3e-03
CAB39L	-0.412	7.3e-03
CREBL2	-0.412	7.3e-03
TAF2	-0.411	7.5e-03
ARHGAP23	-0.411	7.3e-03
SLC1A3	-0.410	7.7e-03
STMN4	-0.409	7.7e-03
KIAA0930	-0.408	8.0e-03
EZH1	-0.407	8.3e-03
CELF6	-0.407	8.5e-03
ERICH3	-0.406	8.3e-03
GPRASP1	-0.406	8.4e-03
ANK3	-0.405	8.7e-03
ALDH5A1	-0.405	8.8e-03
APBA1	-0.404	8.9e-03
TMEM196	-0.403	9.2e-03
HIVEP2	-0.403	9.4e-03
LONRF1	-0.403	9.3e-03
ZDHHC18	-0.402	9.4e-03
TMEM235	-0.402	9.5e-03
CMAHP	-0.401	9.6e-03
LOC155060	-0.400	9.7e-03
C3orf70	-0.400	9.7e-03
SULT4A1	-0.400	9.7e-03

## Sheet: Positive Correl genes_Versteeg
Genes correlated positively with hASH1 (Versteeg dataset)
HUGO	R	pval
ASCL1	1.000	0.0e+00
E2F7	0.614	9.1e-07
RRM2	0.548	9.5e-05
SKP2	0.535	1.8e-04
FAM162B	0.531	1.9e-04
TRIM59	0.523	2.6e-04
SPC25	0.521	2.5e-04
CDK2AP1	0.519	2.5e-04
BMP7	0.518	2.4e-04
EFCAB2	0.517	2.3e-04
SLC25A3	0.515	2.4e-04
IGFBP2	0.507	3.5e-04
CDC25A	0.502	4.4e-04
OIP5	0.500	4.7e-04
DDIAS	0.497	4.6e-04
DBF4	0.497	5.0e-04
CENPW	0.497	4.7e-04
NUP107	0.493	5.2e-04
FBXO5	0.490	6.0e-04
CCNB1	0.489	6.0e-04
CENPO	0.487	6.5e-04
SHCBP1	0.483	7.7e-04
NCAPD2	0.481	8.4e-04
PARPBP	0.480	8.3e-04
FAM64A	0.480	7.8e-04
CDCA3	0.480	8.0e-04
TP53I3	0.479	7.7e-04
AURKA	0.475	9.1e-04
TRIAP1	0.475	9.3e-04
SRSF7	0.474	9.1e-04
ARHGEF28	0.474	9.1e-04
RFC3	0.472	9.5e-04
DEPDC1B	0.472	9.5e-04
GEN1	0.471	9.5e-04
FOXM1	0.470	9.8e-04
CDK1	0.469	1.0e-03
NUF2	0.468	1.0e-03
UNG	0.468	1.1e-03
CDK4	0.467	1.0e-03
NEDD1	0.466	1.1e-03
E2F6	0.466	1.1e-03
PDIA6	0.465	1.1e-03
NOL10	0.464	1.0e-03
MRPL33	0.464	1.1e-03
TYMS	0.464	1.1e-03
TIAM1	0.464	1.1e-03
FAM83D	0.463	1.0e-03
TRAIP	0.463	1.0e-03
EXO1	0.462	1.0e-03
FAF1	0.462	1.1e-03
KIF14	0.460	1.1e-03
BUB1	0.460	1.2e-03
SGO2	0.459	1.2e-03
SNRPF	0.459	1.2e-03
HADHB	0.458	1.1e-03
NEK2	0.458	1.2e-03
CEP55	0.458	1.2e-03
ASPM	0.458	1.2e-03
RAD51AP1	0.457	1.1e-03
VKORC1	0.457	1.2e-03
UMPS	0.457	1.1e-03
CENPF	0.457	1.1e-03
PC	0.457	1.1e-03
C16orf91	0.455	1.2e-03
NCAPG	0.455	1.2e-03
INSM1	0.454	1.2e-03
ALK	0.454	1.2e-03
KDELC1	0.454	1.2e-03
IARS2	0.454	1.2e-03
SLC35D3	0.452	1.3e-03
MTFR2	0.451	1.3e-03
SDC1	0.451	1.3e-03
ACTL6A	0.450	1.3e-03
MRPL51	0.450	1.3e-03
ZDHHC3	0.449	1.4e-03
PROM1	0.449	1.4e-03
SLC25A39	0.449	1.3e-03
CDC45	0.449	1.4e-03
KIF15	0.448	1.4e-03
TAF1B	0.448	1.3e-03
C14orf93	0.448	1.4e-03
METTL9	0.447	1.4e-03
CHEK1	0.447	1.4e-03
RAN	0.446	1.4e-03
CSRP2	0.446	1.4e-03
TRMT6	0.446	1.4e-03
DTYMK	0.446	1.4e-03
NEIL3	0.445	1.4e-03
CCT2	0.444	1.5e-03
CENPN	0.444	1.5e-03
UFD1L	0.444	1.5e-03
DNMT3A	0.443	1.5e-03
CENPA	0.443	1.5e-03
CKS1B	0.442	1.5e-03
HDGF	0.442	1.5e-03
SHMT2	0.442	1.5e-03
MYBL2	0.442	1.5e-03
KIAA1524	0.442	1.5e-03
NUSAP1	0.440	1.6e-03
USP38	0.440	1.6e-03
CENPK	0.440	1.6e-03
NCAPH	0.439	1.7e-03
IKBIP	0.439	1.7e-03
PTTG1	0.439	1.7e-03
KIF23	0.439	1.7e-03
LOC100505570	0.438	1.7e-03
TMEM51	0.437	1.7e-03
ORMDL2	0.437	1.8e-03
CCT3	0.437	1.7e-03
ESPL1	0.436	1.7e-03
HJURP	0.436	1.7e-03
DLK1	0.436	1.7e-03
TARS	0.435	1.8e-03
EML6	0.434	1.9e-03
KIF18B	0.434	1.9e-03
HMGB2	0.434	1.9e-03
SENP2	0.433	1.9e-03
DHFR	0.433	1.9e-03
E2F8	0.433	1.9e-03
PREB	0.433	1.9e-03
HMMR	0.433	1.9e-03
LRR1	0.432	1.9e-03
GTSE1	0.432	1.9e-03
DLGAP5	0.432	1.9e-03
PUS3	0.431	2.0e-03
ANAPC5	0.431	2.0e-03
GPX7	0.430	2.1e-03
NEMP1	0.430	2.1e-03
IL17RB	0.429	2.1e-03
TNFRSF10D	0.429	2.1e-03
WDR54	0.428	2.2e-03
PCNA	0.427	2.3e-03
LBR	0.427	2.3e-03
FARP2	0.427	2.3e-03
MVB12A	0.427	2.3e-03
MSRB1	0.426	2.3e-03
TTK	0.426	2.3e-03
PPP1R15B	0.426	2.3e-03
CCDC51	0.425	2.3e-03
TLX2	0.425	2.4e-03
PTTG3P	0.425	2.3e-03
TDG	0.424	2.5e-03
GPR1-AS	0.422	2.7e-03
PHF14	0.421	2.7e-03
CCNB2	0.421	2.7e-03
ZNF829	0.421	2.7e-03
PRIM1	0.421	2.8e-03
GMNN	0.420	2.8e-03
ECT2	0.420	2.8e-03
KRTCAP2	0.420	2.8e-03
TUFM	0.420	2.8e-03
SMC4	0.419	2.9e-03
CENPM	0.419	2.9e-03
C17orf89	0.418	2.9e-03
ASPDH	0.418	2.9e-03
WDR72	0.418	2.9e-03
KIF20A	0.417	3.1e-03
MPHOSPH9	0.416	3.2e-03
ZNF367	0.416	3.2e-03
NUP37	0.416	3.2e-03
CDKN3	0.415	3.2e-03
SLC25A15	0.415	3.2e-03
CKAP2L	0.415	3.2e-03
PAH	0.415	3.2e-03
ORC6	0.414	3.3e-03
ZNF443	0.414	3.3e-03
LRPPRC	0.414	3.3e-03
TPRKB	0.414	3.3e-03
PHB2	0.414	3.3e-03
DEPDC1	0.413	3.4e-03
DTL	0.412	3.5e-03
ATP5G2	0.412	3.5e-03
RAB3IP	0.411	3.6e-03
EIF2B1	0.411	3.6e-03
TK1	0.411	3.6e-03
GNG5	0.411	3.6e-03
ZNF850	0.411	3.5e-03
COPB2	0.411	3.5e-03
SKA3	0.411	3.6e-03
CDC20	0.410	3.6e-03
ZNF764	0.410	3.6e-03
TPX2	0.410	3.6e-03
PRLHR	0.410	3.6e-03
ENO3	0.409	3.7e-03
GAS2L3	0.409	3.8e-03
AURKB	0.409	3.8e-03
SNAPC3	0.408	3.8e-03
DARS2	0.408	3.8e-03
ZNF567	0.408	3.8e-03
SLIT3	0.408	3.8e-03
NAP1L1	0.408	3.8e-03
PRCD	0.407	3.8e-03
MBNL3	0.407	3.9e-03
ACAA2	0.407	3.8e-03
ISOC1	0.407	3.9e-03
C3orf17	0.407	3.9e-03
NT5DC2	0.407	3.8e-03
CSNK2A2	0.407	3.8e-03
AUP1	0.407	3.9e-03
PTGES3	0.406	3.8e-03
EIF3K	0.406	3.8e-03
ECI1	0.406	3.8e-03
C2orf44	0.406	3.8e-03
SMARCC1	0.405	4.0e-03
CA5BP1	0.405	4.0e-03
RNF26	0.404	4.1e-03
ZBED5	0.404	4.1e-03
PMM2	0.404	4.1e-03
STIL	0.404	4.1e-03
PA2G4	0.404	4.1e-03
TMPO	0.404	4.1e-03
ASCC3	0.404	4.1e-03
BRIP1	0.403	4.2e-03
UBE2C	0.403	4.2e-03
CENPU	0.403	4.2e-03
SLC25A5	0.403	4.2e-03
SPICE1	0.402	4.3e-03
CCDC34	0.402	4.3e-03
FAHD1	0.402	4.3e-03
KIF4A	0.401	4.4e-03
TCF19	0.401	4.5e-03
C14orf166	0.401	4.5e-03
POLE2	0.401	4.4e-03
C3orf67	0.400	4.5e-03
KCNG1	0.400	4.5e-03
EIF3F	0.400	4.6e-03
STX10	0.400	4.5e-03
FGL1	0.400	4.6e-03
KCNJ8	0.399	4.6e-03
SAP30	0.399	4.6e-03
HSD17B10	0.399	4.6e-03
ANLN	0.399	4.6e-03
C2orf47	0.399	4.6e-03
CEP152	0.399	4.6e-03
TROAP	0.399	4.6e-03
TRIP13	0.399	4.6e-03
LRRC57	0.398	4.7e-03
RNASEH2A	0.398	4.7e-03
ODC1	0.398	4.7e-03
CDCA2	0.397	4.9e-03
CLP1	0.397	4.9e-03
SAC3D1	0.397	4.8e-03
E2F1	0.396	4.9e-03
KIF11	0.396	4.9e-03
H2AFX	0.396	4.9e-03
MASTL	0.395	5.2e-03
KIF18A	0.394	5.3e-03
TM4SF4	0.394	5.3e-03
UQCRFS1	0.394	5.3e-03
C12orf10	0.394	5.3e-03
IGSF9	0.394	5.3e-03
ATP5SL	0.393	5.5e-03
SAMM50	0.393	5.4e-03
DIAPH3	0.393	5.5e-03
ZNF626	0.392	5.7e-03
CNIH1	0.392	5.7e-03
NDC1	0.391	5.7e-03
RAD51	0.391	5.7e-03
TIMELESS	0.391	5.8e-03
XPOT	0.391	5.7e-03
FEV	0.390	5.9e-03
PDPR	0.390	6.0e-03
GCSH	0.390	5.9e-03
CDC25C	0.390	5.9e-03
SNRPE	0.389	6.1e-03
SHQ1	0.389	6.0e-03
ABCB1	0.389	6.0e-03
MTMR2	0.389	6.0e-03
MDM2	0.389	6.1e-03
UBE2T	0.389	6.0e-03
MELK	0.389	6.1e-03
CCNJ	0.389	6.0e-03
NUDT16L1	0.389	6.1e-03
NDC80	0.388	6.2e-03
PSRC1	0.388	6.1e-03
NME4	0.388	6.1e-03
DESI2	0.388	6.2e-03
SREK1	0.387	6.2e-03
CLINT1	0.387	6.2e-03
MANF	0.387	6.4e-03
PRSS3	0.387	6.3e-03
THAP12	0.387	6.2e-03
HNRNPUL1	0.386	6.4e-03
EID3	0.386	6.4e-03
PTRHD1	0.386	6.5e-03
METTL1	0.386	6.4e-03
ARF4	0.386	6.4e-03
EIF4E2	0.386	6.4e-03
FAM60A	0.386	6.4e-03
SEPT2	0.386	6.4e-03
KXD1	0.385	6.5e-03
SUV39H2	0.385	6.7e-03
PSMD9	0.384	6.7e-03
ETFA	0.384	6.9e-03
TNFRSF10C	0.383	7.0e-03
CENPL	0.383	7.1e-03
KNSTRN	0.383	7.0e-03
HSPD1	0.383	7.1e-03
PCCB	0.383	7.1e-03
CNOT2	0.383	7.0e-03
KIAA0101	0.382	7.2e-03
PBK	0.382	7.2e-03
HN1L	0.382	7.2e-03
RAD54L	0.382	7.2e-03
CCNA2	0.382	7.2e-03
HOGA1	0.382	7.2e-03
PSAT1	0.381	7.4e-03
NELL2	0.381	7.3e-03
FANCI	0.381	7.4e-03
PIGA	0.380	7.6e-03
NUP93	0.380	7.5e-03
PIF1	0.380	7.4e-03
ANAPC7	0.380	7.5e-03
DIABLO	0.380	7.5e-03
CCDC150	0.380	7.5e-03
C14orf39	0.380	7.4e-03
BUB1B	0.379	7.6e-03
MTCH2	0.379	7.6e-03
SHD	0.379	7.7e-03
ACP1	0.379	7.6e-03
CPSF3	0.379	7.7e-03
CHAC2	0.379	7.6e-03
CDC42EP3	0.378	7.9e-03
CDT1	0.378	7.9e-03
MCM8	0.378	7.8e-03
KCNK9	0.378	7.8e-03
ATIC	0.377	8.0e-03
DPY19L3	0.376	8.4e-03
WDR12	0.376	8.4e-03
LOC102724017	0.376	8.5e-03
SPAG5	0.376	8.3e-03
PDCD2	0.375	8.7e-03
TMEM237	0.375	8.7e-03
ISG20L2	0.375	8.6e-03
BRMS1	0.375	8.7e-03
BEND4	0.374	8.7e-03
WDR43	0.374	8.9e-03
CENPE	0.374	8.8e-03
GTPBP4	0.374	8.8e-03
AHCY	0.374	8.7e-03
GTF3C6	0.373	9.1e-03
ZNF581	0.373	9.1e-03
PAICS	0.373	9.0e-03
DDX55	0.373	9.1e-03
IGF2BP3	0.372	9.3e-03
THG1L	0.372	9.2e-03
ZNF93	0.372	9.2e-03
LOC283731	0.372	9.4e-03
DDX23	0.372	9.3e-03
PLK1	0.372	9.3e-03
DPY19L1	0.372	9.3e-03
IPO4	0.372	9.3e-03
POC1A	0.372	9.2e-03
EZH2	0.372	9.2e-03
THAP4	0.371	9.5e-03
RAF1	0.371	9.5e-03
TOP2A	0.371	9.5e-03
CDCA7	0.370	9.6e-03
SEC13	0.370	9.7e-03
ENKD1	0.370	9.7e-03
FIP1L1	0.370	9.8e-03
TSFM	0.369	1.0e-02
LHX2	0.369	9.9e-03
RNASEH2C	0.369	1.0e-02
CASC5	0.369	1.0e-02
BORA	0.369	9.9e-03
