# Supplementary material for: Achaete-Scute Homolog 1 Expression Controls Cellular Differentiation of Neuroblastoma
Source: Front Mol Neurosci. 2016 Dec 21;9:156. doi: 10.3389/fnmol.2016.00156 (PMC5174122; doi:10.3389/fnmol.2016.00156)
Supplement: Supplementary file 1 [file DataSheet_1.zip › New folder (2)/Kasim Supplementary Table S3.xlsx]

## Sheet: Neg Correl_Asghar
Genes correlated negatively with hASH1 (Asgharzadeh dataset)
HUGO	R	pval
KIRREL3	-0.401	3.2e-07
SPOCK2	-0.394	2.6e-07
LRRTM3	-0.394	3.7e-07
ANKRD6	-0.378	1.2e-06
DYNC1I1	-0.367	3.3e-06
LGI3	-0.364	3.1e-06
NCALD	-0.364	3.6e-06
GRIN3A	-0.362	3.5e-06
MTSS1	-0.362	3.2e-06
MOB3B	-0.359	4.0e-06
LPPR2	-0.354	5.5e-06
NAV3	-0.354	5.5e-06
ABLIM3	-0.353	5.6e-06
DIRAS3	-0.351	6.4e-06
PCDH15	-0.346	9.5e-06
TNFRSF25	-0.341	1.5e-05
SDC3	-0.340	1.5e-05
KIAA0513	-0.340	1.4e-05
ECEL1	-0.338	1.7e-05
NEBL	-0.337	1.7e-05
PPP2R2B	-0.336	1.8e-05
PDE7B	-0.336	1.8e-05
KLHL14	-0.334	2.0e-05
LRRC3B	-0.333	2.1e-05
CYP46A1	-0.331	2.5e-05
RCAN3	-0.331	2.4e-05
PTPRJ	-0.324	4.4e-05
RAP1GAP	-0.322	5.1e-05
ITGA8	-0.322	5.2e-05
MAP1LC3A	-0.321	5.0e-05
ST3GAL1	-0.321	5.1e-05
ABCA9	-0.319	6.0e-05
BLCAP	-0.317	6.7e-05
NRG1	-0.317	6.5e-05
CAMK2B	-0.317	6.7e-05
TRPC5	-0.314	7.8e-05
FAM5C	-0.314	7.8e-05
ABCA10	-0.313	8.3e-05
WDR91	-0.313	8.4e-05
PITHD1	-0.312	9.0e-05
RGS9	-0.311	9.0e-05
KIFC2	-0.310	9.9e-05
AMIGO2	-0.310	9.8e-05
OR2K2	-0.310	1.0e-04
SNCB	-0.309	1.0e-04
EPB49	-0.308	1.1e-04
INPP4B	-0.307	1.1e-04
SLC22A23	-0.304	1.5e-04
LYST	-0.303	1.6e-04
OR13C2	-0.302	1.7e-04
PAK6	-0.301	1.7e-04
ITGA3	-0.301	1.7e-04
PLA2G4C	-0.301	1.7e-04
CAMK2A	-0.299	1.9e-04
CDH9	-0.298	2.1e-04
SMARCD3	-0.298	2.0e-04
ABCA6	-0.298	2.1e-04
PRLR	-0.297	2.1e-04
CDH19	-0.296	2.3e-04
C7	-0.296	2.4e-04
SNX10	-0.295	2.4e-04
MAMLD1	-0.295	2.4e-04
ATP13A2	-0.295	2.4e-04
ADARB1	-0.295	2.4e-04
TMEM71	-0.295	2.5e-04
UNC5D	-0.294	2.6e-04
PCED1B	-0.293	2.6e-04
CACNA1I	-0.293	2.6e-04
JAK2	-0.292	2.7e-04
LRRTM4	-0.292	2.8e-04
MEGF10	-0.292	2.8e-04
PPFIBP1	-0.291	2.9e-04
HAP1	-0.291	2.9e-04
SLC15A3	-0.290	3.1e-04
GALNT11	-0.290	3.1e-04
SPINT2	-0.289	3.2e-04
PDZD7	-0.289	3.2e-04
PPP3R2	-0.289	3.1e-04
MPZ	-0.289	3.1e-04
RABGAP1L	-0.289	3.2e-04
ATP1B2	-0.288	3.3e-04
ZNF385D	-0.287	3.4e-04
FBXO44	-0.287	3.6e-04
FAM174B	-0.286	3.7e-04
ATP8A2	-0.286	3.7e-04
DRAXIN	-0.286	3.6e-04
TACC1	-0.286	3.7e-04
TRAF1	-0.285	3.7e-04
GAS7 TF	-0.285	3.7e-04
FRMD3	-0.285	3.7e-04
PTGER4	-0.285	3.7e-04
FSTL5	-0.285	3.8e-04
NMRK1	-0.285	3.7e-04
DARC	-0.284	3.9e-04
ANO4	-0.284	3.8e-04
MID2	-0.284	3.9e-04
S100B	-0.283	4.3e-04
ADCY8	-0.282	4.5e-04
PTPRT	-0.282	4.3e-04
PINK1	-0.281	4.6e-04
SMAP2	-0.281	4.5e-04
SLC24A2	-0.281	4.7e-04
BCL6	-0.280	5.0e-04
AKR1C1	-0.280	4.8e-04
MAL	-0.279	5.1e-04
AOAH	-0.279	5.1e-04
UTRN	-0.279	5.1e-04
COTL1	-0.279	5.1e-04
ATP13A4	-0.279	5.0e-04
TRPM3	-0.279	5.1e-04
PLEC	-0.279	5.1e-04
HK1	-0.278	5.2e-04
FHDC1	-0.278	5.1e-04
SYBU	-0.278	5.1e-04
MRAP2	-0.277	5.5e-04
CCBE1	-0.277	5.6e-04
PPP3CC	-0.277	5.5e-04
MAGEE1	-0.277	5.6e-04
NRXN1	-0.277	5.4e-04
TRPV2	-0.276	5.8e-04
CAB39L	-0.276	5.8e-04
SLC7A8	-0.275	6.0e-04
PDIA2	-0.275	5.9e-04
SRPK2	-0.275	6.0e-04
TAPBP	-0.274	6.2e-04
GCNT1	-0.274	6.2e-04
EPHA4	-0.274	6.2e-04
OPTN	-0.274	6.2e-04
DBC1	-0.274	6.3e-04
ITM2C	-0.273	6.5e-04
B3GALT2	-0.273	6.5e-04
OR13C3	-0.273	6.5e-04
TMEM229B	-0.273	6.5e-04
HOOK3	-0.273	6.5e-04
SYNGR3	-0.273	6.5e-04
ATP8B4	-0.273	6.5e-04
MYO15B	-0.272	6.8e-04
IL10RA	-0.272	6.8e-04
TTC39A	-0.272	6.8e-04
ERAP1	-0.272	6.6e-04
FGL2	-0.271	6.9e-04
ANK3	-0.271	6.8e-04
ALS2CL	-0.271	6.8e-04
MAP7D1	-0.271	6.9e-04
ARAP2	-0.271	7.1e-04
ABCA5	-0.270	7.6e-04
FSTL3	-0.269	8.2e-04
CD8A	-0.269	8.2e-04
DGKA	-0.268	8.4e-04
VPS13D	-0.268	8.4e-04
NTM	-0.268	8.3e-04
UPP1	-0.268	8.2e-04
DNAJB2	-0.267	8.4e-04
DENND3	-0.267	8.6e-04
ADRB2	-0.267	8.7e-04
AQP7P1	-0.267	8.6e-04
SLC22A15	-0.267	8.5e-04
HPCAL4	-0.267	8.5e-04
ABLIM2	-0.267	8.6e-04
GABBR1	-0.267	8.5e-04
SEMA3D	-0.267	8.5e-04
NTRK1	-0.267	8.5e-04
TMEM63A	-0.266	8.9e-04
TMSB4X	-0.266	9.0e-04
BTN3A2	-0.265	9.7e-04
TNFRSF9	-0.265	9.7e-04
PTPRZ1	-0.265	9.7e-04
PRKACB	-0.265	9.7e-04
DHRS1	-0.265	9.4e-04
LTBP4	-0.264	9.9e-04
ITPR3	-0.264	1.0e-03
PLP1	-0.264	1.0e-03
ADAMTSL3	-0.264	1.0e-03
PDXK	-0.263	1.0e-03
NPC2	-0.263	1.0e-03
COL25A1	-0.263	1.0e-03
HTR4	-0.263	1.0e-03
CNTN5	-0.263	1.0e-03
IL1RAPL1	-0.262	1.1e-03
C1orf162	-0.262	1.1e-03
P2RY14	-0.262	1.1e-03
MEI1	-0.261	1.2e-03
RNASE6	-0.261	1.1e-03
CA10	-0.261	1.1e-03
SORCS1	-0.260	1.2e-03
CD44	-0.260	1.3e-03
SGCD	-0.260	1.2e-03
APBA1	-0.260	1.2e-03
NLRC5	-0.259	1.3e-03
CALY	-0.259	1.3e-03
LINC00260	-0.259	1.3e-03
SPTBN1	-0.259	1.3e-03
ANXA6	-0.258	1.3e-03
ABCA7	-0.258	1.3e-03
SV2B	-0.258	1.3e-03
TFAP2A TF	-0.258	1.4e-03
TEX2	-0.258	1.3e-03
ATP2B4	-0.258	1.3e-03
PID1	-0.257	1.4e-03
PRKCZ	-0.257	1.4e-03
AK5	-0.257	1.4e-03
VSIG1	-0.257	1.4e-03
MBOAT1	-0.257	1.4e-03
ABCA8	-0.257	1.4e-03
ELMO1	-0.257	1.4e-03
FLJ42393	-0.256	1.4e-03
GRINA	-0.256	1.4e-03
HLA-DRA	-0.256	1.4e-03
ITK	-0.256	1.4e-03
PLEKHG5	-0.256	1.4e-03
CXorf21	-0.256	1.4e-03
SYNE1	-0.256	1.4e-03
SLITRK6	-0.256	1.4e-03
PNPLA7	-0.255	1.5e-03
MGC39372	-0.255	1.5e-03
SPTAN1	-0.255	1.5e-03
IL2RA	-0.255	1.5e-03
SFXN3	-0.255	1.5e-03
MDGA2	-0.254	1.5e-03
ERN1	-0.254	1.6e-03
SERPINB9	-0.254	1.5e-03
ACHE	-0.254	1.5e-03
CGNL1	-0.254	1.6e-03
REPS2	-0.254	1.5e-03
SIRPA	-0.254	1.6e-03
MAN1C1	-0.253	1.7e-03
ARHGEF6	-0.253	1.6e-03
TSC22D3 TF	-0.253	1.7e-03
PLA2R1	-0.253	1.6e-03
PRMT2	-0.253	1.6e-03
CD74	-0.253	1.7e-03
MAN2A2	-0.252	1.7e-03
TMEM66	-0.252	1.7e-03
ALDH1A1	-0.252	1.7e-03
TGFBR2	-0.252	1.7e-03
FREM1	-0.252	1.7e-03
FOLR2	-0.252	1.7e-03
AHCYL2	-0.252	1.7e-03
HCP5	-0.252	1.7e-03
STARD13	-0.251	1.7e-03
KCNA2	-0.251	1.7e-03
CACNA1G	-0.251	1.7e-03
IL18R1	-0.251	1.8e-03
PLXDC2	-0.250	2.0e-03
ATP1A2	-0.249	2.0e-03
TPK1	-0.249	2.0e-03
HCLS1 TF	-0.249	2.0e-03
CBLN4	-0.249	2.0e-03
SLC24A3	-0.249	2.0e-03
ANXA2R	-0.249	2.0e-03
ADAMTS8	-0.249	2.0e-03
EBF1	-0.249	2.0e-03
FGD3	-0.248	2.1e-03
SLITRK2	-0.248	2.1e-03
AMICA1	-0.248	2.1e-03
PLAT	-0.248	2.1e-03
AIFM2	-0.248	2.1e-03
GNAL	-0.248	2.0e-03
IL15	-0.248	2.1e-03
NRCAM	-0.248	2.0e-03
GGTA1P	-0.247	2.2e-03
OR13C9	-0.247	2.1e-03
PYHIN1	-0.247	2.1e-03
ARHGAP15	-0.247	2.2e-03
WAS	-0.247	2.2e-03
KAT2B	-0.247	2.1e-03
PIK3IP1	-0.246	2.3e-03
SEC31B	-0.246	2.2e-03
C1orf63	-0.246	2.3e-03
ALPK1	-0.246	2.3e-03
ESYT2	-0.246	2.2e-03
TBXAS1	-0.245	2.3e-03
HLA-DPA1	-0.245	2.4e-03
IL27RA	-0.245	2.4e-03
SEPP1	-0.245	2.3e-03
NDRG4	-0.245	2.3e-03
KIAA1609	-0.245	2.4e-03
CDH10	-0.245	2.3e-03
IQGAP2	-0.244	2.5e-03
TPRG1L	-0.244	2.5e-03
SYNM	-0.243	2.6e-03
BTN2A2	-0.243	2.6e-03
CYP4V2	-0.243	2.6e-03
STX7	-0.243	2.6e-03
SYT3	-0.243	2.6e-03
PARD3B	-0.243	2.6e-03
KIAA1456	-0.243	2.6e-03
ABCA2	-0.243	2.6e-03
WWP1	-0.243	2.6e-03
ZDHHC18	-0.243	2.6e-03
LY6H	-0.242	2.7e-03
CDH6	-0.242	2.7e-03
KCNIP4	-0.242	2.7e-03
KLHL29	-0.242	2.7e-03
PGPEP1	-0.242	2.7e-03
GPR126	-0.242	2.7e-03
CYBASC3	-0.241	2.9e-03
FMO3	-0.241	2.8e-03
ZHX2 TF	-0.241	2.9e-03
ZCCHC12	-0.241	2.8e-03
MOXD1	-0.241	2.8e-03
RGS2	-0.240	3.0e-03
CREG2	-0.240	3.1e-03
CCND2	-0.240	3.0e-03
KIAA0930	-0.240	2.9e-03
OSBPL10	-0.239	3.2e-03
MICALL2	-0.239	3.1e-03
CELF4	-0.239	3.1e-03
OGFRL1	-0.239	3.2e-03
EPS15	-0.239	3.1e-03
CCL5	-0.239	3.1e-03
PRICKLE1	-0.239	3.2e-03
KIAA0319	-0.238	3.2e-03
CCDC178	-0.238	3.3e-03
GRP	-0.238	3.4e-03
HECW1	-0.238	3.4e-03
ZBTB16	-0.238	3.2e-03
C11orf80	-0.237	3.5e-03
PRKCD	-0.237	3.5e-03
PIP5K1B	-0.237	3.5e-03
NGFR	-0.237	3.4e-03
STK32A	-0.237	3.5e-03
CIITA	-0.237	3.4e-03
PLCB2	-0.237	3.4e-03
PLEKHA4	-0.236	3.6e-03
CD84	-0.236	3.7e-03
CAMTA1	-0.236	3.7e-03
MAP1A	-0.236	3.7e-03
GLI3 TF	-0.236	3.7e-03
SLC12A5	-0.236	3.7e-03
GSTK1	-0.235	3.8e-03
KLHL6	-0.235	3.7e-03
FNBP1	-0.235	3.8e-03
KIF1B	-0.235	3.8e-03
DGKG	-0.235	3.8e-03
NDEL1	-0.235	3.7e-03
B3GNT1	-0.235	3.9e-03
RCAN1	-0.235	3.8e-03
IFIT2	-0.235	3.8e-03
CD38	-0.234	4.0e-03
P4HA2	-0.234	4.0e-03
MAFB TF	-0.234	4.1e-03
APOD	-0.234	4.0e-03
CA8	-0.233	4.1e-03
VAT1	-0.233	4.1e-03
HLA-F	-0.233	4.1e-03
RENBP	-0.233	4.1e-03
LRP1B	-0.233	4.1e-03
PSAP	-0.233	4.1e-03
EIF2C4	-0.233	4.1e-03
SLC6A16	-0.233	4.1e-03
CLSTN3	-0.232	4.3e-03
EFCAB5	-0.232	4.3e-03
GRB10	-0.232	4.3e-03
SCN7A	-0.232	4.3e-03
PCDH10	-0.232	4.3e-03
CD2	-0.232	4.2e-03
AP1S3	-0.232	4.3e-03
IL34	-0.232	4.3e-03
RGS11	-0.232	4.2e-03
ASPA	-0.232	4.3e-03
MR1	-0.232	4.3e-03
SOX10 TF	-0.232	4.3e-03
NADK	-0.232	4.2e-03
CRY2	-0.232	4.2e-03
VSNL1	-0.232	4.3e-03
PRNP	-0.231	4.4e-03
LCP2	-0.231	4.5e-03
HCST	-0.231	4.5e-03
SASH1	-0.231	4.4e-03
PTK2B	-0.231	4.4e-03
GIPC2	-0.230	4.6e-03
OXR1	-0.230	4.7e-03
DPYSL3	-0.230	4.6e-03
SOX6 TF	-0.230	4.6e-03
PTPRH	-0.230	4.6e-03
CASP8	-0.230	4.6e-03
SEMA7A	-0.230	4.7e-03
PYGM	-0.230	4.6e-03
SLC2A11	-0.230	4.6e-03
PPP1R14C	-0.229	4.8e-03
DOCK2	-0.229	4.9e-03
ERC2	-0.229	4.9e-03
PACS1	-0.229	4.8e-03
NUDT9P1	-0.228	5.1e-03
IRF8 TF	-0.228	5.1e-03
ABCA1	-0.228	5.1e-03
GNB1	-0.228	5.1e-03
PTPN22	-0.228	5.1e-03
GBP4	-0.228	5.1e-03
RARRES3	-0.228	5.1e-03
SV2A	-0.228	5.1e-03
LPXN	-0.228	5.1e-03
FBXW4	-0.228	5.0e-03
STAT3 TF	-0.228	5.1e-03
NCKAP1L TF	-0.228	5.0e-03
OSTF1	-0.228	5.1e-03
CNTNAP1	-0.227	5.2e-03
OSBPL3	-0.227	5.3e-03
TOM1L2	-0.227	5.2e-03
STIM1	-0.227	5.2e-03
C1QA	-0.227	5.3e-03
TMSB4XP2	-0.227	5.2e-03
SPTBN4	-0.227	5.3e-03
CHMP7	-0.227	5.3e-03
ADAM28	-0.227	5.3e-03
SPATA13	-0.227	5.3e-03
AHNAK2	-0.227	5.3e-03
TESC	-0.227	5.3e-03
KIAA0226L	-0.227	5.2e-03
LAT2	-0.227	5.3e-03
HLA-DOA	-0.226	5.4e-03
PDK4	-0.226	5.5e-03
BEST4	-0.226	5.5e-03
UBASH3B	-0.226	5.3e-03
NAP1L2	-0.226	5.4e-03
DACT3	-0.226	5.6e-03
KLF5 TF	-0.226	5.6e-03
RREB1	-0.225	5.6e-03
ARHGAP24	-0.225	5.7e-03
APOL6	-0.225	5.7e-03
VAT1L	-0.225	5.7e-03
VCAM1	-0.225	5.6e-03
RASSF5	-0.225	5.6e-03
WIPF1	-0.225	5.6e-03
SLCO2B1	-0.225	5.7e-03
LRCH1	-0.225	5.7e-03
ME1	-0.225	5.6e-03
DDX58	-0.225	5.6e-03
PLA2G4A	-0.224	5.8e-03
CCDC170	-0.224	5.9e-03
SLC4A10	-0.224	5.9e-03
DAPK1	-0.224	5.9e-03
MYC TF	-0.224	5.8e-03
LAIR1	-0.223	6.3e-03
SLC22A17	-0.223	6.3e-03
RPRM	-0.223	6.1e-03
ERBB3	-0.223	6.2e-03
FLCN	-0.223	6.1e-03
KLHL36	-0.223	6.2e-03
POMT1	-0.223	6.1e-03
PDCD1LG2	-0.223	6.1e-03
ITM2B	-0.222	6.5e-03
MAST2	-0.222	6.5e-03
FGD2	-0.222	6.5e-03
INPP5D	-0.222	6.4e-03
CYLD	-0.222	6.4e-03
MYO5A	-0.222	6.5e-03
PPP2R5B	-0.222	6.4e-03
STX12	-0.222	6.5e-03
ARHGAP30	-0.222	6.4e-03
WWC3	-0.222	6.5e-03
HOXB7 TF	-0.222	6.4e-03
ARRDC2	-0.222	6.3e-03
IL13RA1	-0.222	6.5e-03
PDGFB	-0.221	6.5e-03
GBP5	-0.221	6.6e-03
CES4A	-0.221	6.6e-03
SERPINB6	-0.221	6.5e-03
ZNF25	-0.221	6.7e-03
TMEM257	-0.221	6.8e-03
WDR60	-0.221	6.8e-03
LRRTM1	-0.221	6.8e-03
TEP1	-0.220	7.0e-03
SEMA3E	-0.220	6.9e-03
TTC18	-0.220	7.0e-03
AIF1	-0.220	7.0e-03
FLT3LG	-0.220	7.0e-03
IRF9	-0.220	7.0e-03
CRYL1	-0.220	7.0e-03
PKIB	-0.220	6.9e-03
MYOT	-0.220	7.0e-03
RERE TF	-0.220	7.0e-03
SLAMF6	-0.220	7.0e-03
DOCK8	-0.220	7.0e-03
CCDC69	-0.220	7.0e-03
SCUBE2	-0.220	7.0e-03
AHR TF	-0.219	7.3e-03
APOL2	-0.219	7.3e-03
LDLRAP1	-0.219	7.3e-03
DDX60	-0.219	7.3e-03
PARVG	-0.219	7.3e-03
HLA-DMA	-0.219	7.3e-03
SYT10	-0.219	7.3e-03
DNASE1L3	-0.219	7.3e-03
SLC1A3	-0.219	7.2e-03
VAMP8	-0.219	7.3e-03
RAC2	-0.219	7.3e-03
LIMK1	-0.219	7.3e-03
GNG2	-0.218	7.4e-03
CEP104	-0.218	7.3e-03
INPP5B	-0.218	7.3e-03
IL33	-0.218	7.6e-03
LOC150622	-0.218	7.4e-03
CD274	-0.218	7.4e-03
PHF11	-0.218	7.5e-03
FADS3	-0.218	7.3e-03
SCN2A	-0.218	7.4e-03
LCP1	-0.218	7.4e-03
PLXNB3	-0.218	7.5e-03
EDIL3	-0.217	7.7e-03
SP110	-0.217	7.8e-03
UBA7	-0.217	7.8e-03
DGAT1	-0.217	7.8e-03
TRIM38	-0.217	7.8e-03
SLC46A3	-0.217	7.8e-03
NRIP3	-0.217	7.8e-03
TMEM26	-0.217	7.8e-03
NLRC4	-0.217	7.9e-03
KLHL35	-0.217	7.7e-03
C10orf11	-0.217	7.8e-03
HLA-DPB1	-0.217	7.8e-03
IGIP	-0.216	8.0e-03
LGI1	-0.216	7.9e-03
TAGAP	-0.216	8.0e-03
TMC8	-0.216	7.9e-03
PPAPDC1B	-0.216	8.2e-03
CD96	-0.216	8.1e-03
CPVL	-0.216	8.2e-03
VSTM4	-0.215	8.5e-03
TDRD7	-0.215	8.6e-03
BIRC3	-0.215	8.3e-03
IL7R	-0.215	8.6e-03
RERGL	-0.215	8.4e-03
IL6R	-0.215	8.3e-03
AAK1	-0.215	8.5e-03
EVI2B	-0.215	8.5e-03
TBX21 TF	-0.215	8.3e-03
CLEC10A	-0.215	8.4e-03
HIPK3	-0.215	8.3e-03
DCTN1	-0.215	8.3e-03
CD6	-0.214	8.6e-03
BEND6	-0.214	8.8e-03
LAPTM5	-0.214	8.8e-03
PLEK	-0.214	8.8e-03
SEMA3B	-0.214	8.6e-03
SEL1L3	-0.214	8.8e-03
RPL21P44	-0.214	8.8e-03
IL11	-0.214	8.6e-03
TMCO4	-0.214	8.6e-03
PTPRE	-0.214	8.6e-03
ATP6V1A	-0.214	8.6e-03
DHRS11	-0.214	8.7e-03
CAPN2	-0.213	9.1e-03
ATP2A3	-0.213	9.1e-03
C1S	-0.213	9.0e-03
IGSF21	-0.213	9.0e-03
PHF15	-0.213	9.3e-03
THRA TF	-0.213	9.0e-03
SYK	-0.212	9.5e-03
ATP6V1C1	-0.212	9.4e-03
DSC2	-0.212	9.6e-03
KLHL3	-0.212	9.6e-03
RCAN2	-0.212	9.3e-03
CLEC7A	-0.212	9.4e-03
PTN	-0.212	9.6e-03
CD48	-0.212	9.5e-03
SP100	-0.212	9.4e-03
GPR171	-0.212	9.6e-03
RAB3B	-0.212	9.6e-03
SKAP1	-0.212	9.5e-03
SPAG1	-0.212	9.4e-03
FYB	-0.212	9.6e-03
CD82	-0.212	9.6e-03
PLXNA3	-0.212	9.4e-03
ALS2CR12	-0.212	9.5e-03
RNF125	-0.211	9.7e-03
CPE	-0.211	9.7e-03
CASS4	-0.211	9.7e-03
IL1RAP	-0.211	9.9e-03
PMP22	-0.211	9.9e-03
FMNL1	-0.211	9.7e-03
B2M	-0.211	9.6e-03
MS4A6A	-0.211	9.7e-03

## Sheet: Pos Correl_Asghar
Genes correlated positively with hASH1 (Asgharzadeh dataset)
HUGO	R	pval
ASCL1	1.000	0.0e+00
DLL3	0.525	1.5e-15
ICA1	0.488	6.1e-13
RFC5	0.467	1.2e-11
FBXW8	0.455	5.1e-11
UNG	0.455	4.8e-11
ESPL1	0.450	8.1e-11
FOXM1	0.444	1.5e-10
SNRPF	0.442	1.7e-10
FAM83D	0.441	1.9e-10
GSG2	0.440	2.0e-10
GMNN	0.439	2.1e-10
TIMELESS	0.435	2.9e-10
NEIL3	0.435	3.1e-10
DEPDC1B	0.432	4.2e-10
PARPBP	0.430	5.4e-10
PCBP2	0.429	5.9e-10
E2F7	0.428	5.6e-10
MCM2	0.428	5.9e-10
HIST1H1C	0.425	7.6e-10
ATP5G2	0.425	8.1e-10
KIF23	0.423	1.0e-09
ALK	0.422	1.1e-09
MCM3	0.421	1.1e-09
E2F1	0.419	1.3e-09
PLK1	0.419	1.3e-09
TROAP	0.419	1.3e-09
ECT2	0.418	1.4e-09
OIP5	0.417	1.5e-09
ALKBH2	0.416	1.5e-09
MYBL2	0.416	1.7e-09
HIST1H1B	0.416	1.6e-09
TMPO	0.416	1.6e-09
POC1A	0.416	1.6e-09
ACPL2	0.416	1.5e-09
RAD51AP1	0.414	1.8e-09
TYMS	0.413	2.2e-09
PHB2	0.412	2.2e-09
HJURP	0.410	2.9e-09
TTC8	0.410	2.8e-09
CCNB1	0.410	2.8e-09
CKS1B	0.409	2.8e-09
NEK2	0.409	2.8e-09
KNTC1	0.409	2.9e-09
HMGB2	0.409	2.9e-09
CDC45	0.409	2.9e-09
DMC1	0.408	2.9e-09
RAD51	0.408	2.9e-09
EXO1	0.408	2.9e-09
SPC24	0.408	2.8e-09
CDCA7	0.407	3.2e-09
TPX2	0.407	3.2e-09
NCAPH	0.406	3.3e-09
KIF18A	0.406	3.4e-09
NUP37	0.405	3.6e-09
CCNB2	0.403	4.4e-09
SGOL2	0.403	4.4e-09
SKP2	0.403	4.4e-09
SCML2	0.403	4.5e-09
PTTG1	0.401	5.6e-09
UTP20	0.399	7.2e-09
TTK	0.398	7.8e-09
PRIM1	0.398	7.4e-09
KIF26A	0.397	8.1e-09
PSRC1	0.397	8.0e-09
NUP107	0.396	8.9e-09
MCM5	0.396	9.1e-09
TOMM22	0.396	9.1e-09
MPHOSPH9	0.395	9.7e-09
ODC1	0.395	9.4e-09
UHRF1	0.395	9.9e-09
HIST1H2BM	0.394	1.0e-08
BUB1	0.393	1.2e-08
CCT2	0.391	1.4e-08
BRCA2	0.391	1.5e-08
EIF3D	0.391	1.4e-08
NUSAP1	0.390	1.6e-08
FBXO5	0.389	1.7e-08
KIF22	0.387	2.2e-08
ABCA12	0.387	2.2e-08
HIST1H1E	0.387	2.2e-08
CHRNA5	0.386	2.4e-08
CHEK1	0.386	2.3e-08
MKI67	0.386	2.2e-08
RNASEH2A	0.385	2.4e-08
BRIP1	0.385	2.6e-08
ORC6	0.384	2.7e-08
INSM1	0.384	2.7e-08
CEP55	0.383	3.1e-08
CDCA5	0.383	3.0e-08
SP1	0.382	3.2e-08
C11orf82	0.382	3.3e-08
SLIT3	0.382	3.2e-08
MDK	0.382	3.2e-08
BLM	0.382	3.3e-08
PLK4	0.381	3.3e-08
H1F0	0.381	3.3e-08
CDCA2	0.381	3.3e-08
TACC3	0.381	3.3e-08
CKAP2	0.381	3.5e-08
UBE2C	0.381	3.4e-08
PRR11	0.381	3.3e-08
AURKB	0.381	3.4e-08
RRM2	0.380	3.7e-08
POLE	0.380	3.6e-08
E2F8	0.380	3.5e-08
TDG	0.380	3.7e-08
METAP2	0.380	3.7e-08
BARD1	0.379	4.0e-08
DIAPH3	0.379	3.8e-08
FANCI	0.379	3.8e-08
CHEK2	0.379	3.7e-08
KIF14	0.378	4.2e-08
TLE3	0.378	4.1e-08
SHD	0.378	4.2e-08
MCM10	0.378	4.1e-08
ANLN	0.378	4.1e-08
DTL	0.377	4.4e-08
KIF11	0.377	4.5e-08
CCDC34	0.377	4.4e-08
C12orf10	0.377	4.4e-08
CDK1	0.377	4.4e-08
KIF15	0.376	4.7e-08
RIMBP2	0.376	4.7e-08
NAP1L1	0.375	5.1e-08
ERCC6L	0.374	6.1e-08
KIF2C	0.374	6.0e-08
MAD2L1	0.372	7.3e-08
CENPH	0.372	7.3e-08
PBK	0.371	8.2e-08
CDC42EP3	0.371	7.5e-08
DEPDC1	0.370	8.3e-08
UBE2T	0.369	9.2e-08
KIF24	0.369	9.2e-08
DBF4	0.369	9.5e-08
CDKN3	0.368	1.1e-07
CASC5	0.367	1.2e-07
SGOL1	0.367	1.2e-07
DLK1	0.366	1.3e-07
DHFR	0.366	1.2e-07
CDK2	0.366	1.2e-07
DUT	0.365	1.4e-07
MCM6	0.365	1.3e-07
NUF2	0.365	1.3e-07
FAM60A	0.365	1.3e-07
BRCA1	0.365	1.4e-07
AURKA	0.364	1.5e-07
LRP6	0.364	1.4e-07
CENPK	0.364	1.5e-07
SNRNP200	0.363	1.7e-07
MELK	0.363	1.7e-07
TEX15	0.363	1.6e-07
GEN1	0.363	1.6e-07
DDX11	0.362	1.8e-07
GALNT6	0.362	1.8e-07
CDC20	0.362	1.7e-07
GAS2L3	0.362	1.8e-07
HDGF	0.361	1.8e-07
CDC25B	0.361	1.8e-07
DHX33	0.361	1.9e-07
RUVBL2	0.361	1.9e-07
CENPM	0.361	1.8e-07
CKS2	0.360	2.0e-07
E2F3	0.360	2.0e-07
FANCB	0.360	2.0e-07
STIL	0.360	2.0e-07
CENPE	0.360	2.0e-07
HIST1H2BB	0.360	2.0e-07
BRI3BP	0.360	2.0e-07
GJC1	0.359	2.1e-07
NUP155	0.358	2.5e-07
CDC7	0.358	2.4e-07
TRIM28	0.358	2.3e-07
CDCA8	0.357	2.5e-07
ZNF367	0.357	2.5e-07
NDC80	0.356	2.9e-07
SART3	0.356	2.8e-07
POLE2	0.356	2.9e-07
DTYMK	0.356	2.9e-07
PTCH1	0.355	3.1e-07
KCNH5	0.355	3.0e-07
EIF2B1	0.354	3.5e-07
NFIB	0.354	3.3e-07
CCDC77	0.354	3.4e-07
RPS7	0.352	4.2e-07
TTF2	0.352	4.0e-07
GPR63	0.352	3.9e-07
BVES	0.352	3.9e-07
PRKAB1	0.351	4.6e-07
CDK2AP1	0.351	4.5e-07
WRAP53	0.350	5.0e-07
PAICS	0.350	5.0e-07
RCOR2	0.350	5.0e-07
CDC6	0.350	4.8e-07
GINS1	0.349	5.4e-07
MMS22L	0.349	5.3e-07
PRC1	0.349	5.4e-07
UBE2S	0.348	5.8e-07
C14orf93	0.348	5.8e-07
TRAIP	0.348	5.9e-07
CDCA4	0.347	6.2e-07
CHAF1A	0.347	6.1e-07
MSH6	0.346	6.8e-07
SAP30	0.346	6.8e-07
TNPO1	0.346	6.8e-07
PES1	0.346	6.7e-07
TIMM50	0.346	6.5e-07
DDX39A	0.346	6.7e-07
HNRNPL	0.346	6.5e-07
BIRC5	0.346	6.7e-07
CDT1	0.344	8.2e-07
DDX55	0.344	7.7e-07
SMARCD1	0.344	7.8e-07
AAAS	0.344	7.6e-07
ASF1B	0.343	8.9e-07
CENPI	0.343	8.8e-07
NUDT1	0.343	8.8e-07
PFAS	0.343	8.3e-07
DET1	0.343	8.3e-07
FAM111B	0.342	9.5e-07
DSCC1	0.342	9.2e-07
E2F2	0.342	9.1e-07
FANCD2	0.342	9.4e-07
WDR76	0.342	9.4e-07
ADAMTS17	0.341	1.0e-06
CCDC150	0.341	1.0e-06
ZNF530	0.341	1.0e-06
C5orf34	0.340	1.1e-06
TK1	0.339	1.2e-06
C19orf40	0.339	1.2e-06
VLDLR	0.338	1.3e-06
MND1	0.338	1.3e-06
FEN1	0.338	1.4e-06
HIST3H2A	0.337	1.5e-06
RAN	0.337	1.4e-06
CCDC138	0.337	1.5e-06
RPL6	0.337	1.4e-06
HIST1H2BH	0.337	1.4e-06
IPO5	0.336	1.5e-06
RTKN2	0.336	1.5e-06
MCM4	0.336	1.5e-06
GAL	0.335	1.7e-06
LSM4	0.335	1.6e-06
IQGAP3	0.335	1.7e-06
CDC25A	0.335	1.6e-06
NBLA00301	0.334	1.8e-06
THG1L	0.334	1.8e-06
PLXNA1	0.334	1.7e-06
HIST1H2BD	0.333	1.9e-06
GINS2	0.332	2.1e-06
SHMT2	0.331	2.3e-06
ANAPC11	0.331	2.5e-06
ZNF384	0.331	2.3e-06
ARHGAP29	0.330	2.5e-06
RFWD3	0.330	2.5e-06
PXMP2	0.329	2.7e-06
ZNF511	0.329	2.9e-06
CPSF3	0.329	2.8e-06
SUDS3	0.328	3.0e-06
INCENP	0.328	3.0e-06
UNC5C	0.328	2.9e-06
ADSL	0.328	3.0e-06
PLAGL2	0.328	3.1e-06
AHCY	0.328	3.0e-06
ZBED4	0.327	3.2e-06
ATAD2	0.327	3.2e-06
POLD1	0.327	3.2e-06
SPATA5	0.327	3.2e-06
SSRP1	0.326	3.5e-06
KLHL13	0.326	3.4e-06
EFS	0.326	3.6e-06
MAGOHB	0.325	4.0e-06
RPA3	0.325	4.0e-06
WDR5B	0.325	3.7e-06
KIAA0101	0.324	4.2e-06
RPLP0	0.324	4.1e-06
PPP1CC	0.324	4.0e-06
HIST1H2BN	0.323	4.6e-06
ADAMTS3	0.322	4.9e-06
POLD2	0.321	5.5e-06
ZNF664	0.321	5.2e-06
LIG1	0.321	5.5e-06
NEDD1	0.321	5.2e-06
ZC3H10	0.321	5.2e-06
RPS6KA6	0.320	5.9e-06
POLA2	0.320	5.6e-06
TMEM48	0.320	5.6e-06
CLPB	0.320	5.9e-06
SNRPD2	0.320	5.6e-06
SMCR7L	0.320	5.9e-06
KDELC1	0.320	5.6e-06
DPY19L3	0.319	5.9e-06
MAZ	0.319	6.3e-06
EMC6	0.318	6.5e-06
ZNF473	0.318	6.6e-06
IGF2BP3	0.318	6.5e-06
URB2	0.318	6.5e-06
WEE1	0.318	6.5e-06
RNF34	0.317	7.5e-06
WHSC1	0.317	7.3e-06
SYTL4	0.316	8.2e-06
ZWINT	0.316	7.9e-06
NUP62CL	0.316	7.9e-06
HNRNPA1	0.315	8.4e-06
GRM8	0.315	8.8e-06
HIST3H3	0.315	8.8e-06
PKMYT1	0.315	8.4e-06
CS	0.314	9.1e-06
H2AFX	0.314	9.0e-06
FANCC	0.314	9.1e-06
SET	0.313	9.7e-06
ALG3	0.313	1.0e-05
C12orf29	0.313	1.0e-05
BUB3	0.313	1.0e-05
FANCG	0.313	9.7e-06
NPM1	0.313	1.0e-05
LOC81691	0.313	9.7e-06
BEND4	0.312	1.1e-05
SHQ1	0.312	1.1e-05
TIPIN	0.312	1.0e-05
APEX1	0.312	1.1e-05
ECSIT	0.312	1.0e-05
HNRNPUL1	0.311	1.2e-05
SKA1	0.311	1.1e-05
MYO1B	0.311	1.1e-05
FBL	0.311	1.1e-05
NRM	0.310	1.2e-05
TTLL4	0.310	1.3e-05
VRK1	0.310	1.2e-05
SLC25A3	0.310	1.2e-05
FANCM	0.310	1.2e-05
RFC3	0.309	1.3e-05
DHX37	0.309	1.3e-05
LIN9	0.309	1.3e-05
UMPS	0.309	1.3e-05
SPSB4	0.309	1.3e-05
MCM7	0.308	1.5e-05
CRKL	0.308	1.4e-05
ALDH1B1	0.308	1.4e-05
EHMT2	0.308	1.4e-05
DDX47	0.308	1.4e-05
CSE1L	0.307	1.6e-05
GALNT7	0.307	1.6e-05
INTU	0.307	1.5e-05
SBNO1	0.307	1.6e-05
HIST1H2AH	0.307	1.5e-05
TOPBP1	0.306	1.6e-05
YEATS4	0.306	1.6e-05
SRGAP1	0.305	1.8e-05
CCNB1IP1	0.305	1.7e-05
PTPN21	0.305	1.8e-05
HAUS8	0.305	1.8e-05
ORC1	0.305	1.7e-05
DSN1	0.305	1.8e-05
TCF19	0.304	1.9e-05
ATP5B	0.304	1.9e-05
ZSCAN29	0.304	2.0e-05
AIMP2	0.304	1.9e-05
MIS18A	0.304	1.9e-05
RBBP8	0.303	2.1e-05
CENPV	0.303	2.1e-05
MNS1	0.303	2.0e-05
MIOS	0.303	2.0e-05
PRLHR	0.303	2.0e-05
CPSF6	0.303	2.0e-05
ATP5SL	0.302	2.2e-05
GINS3	0.302	2.2e-05
C2orf48	0.302	2.3e-05
XRCC2	0.302	2.2e-05
ERI2	0.301	2.4e-05
TULP3	0.301	2.4e-05
PRR14L	0.301	2.4e-05
KIF20B	0.301	2.3e-05
SNRPB	0.300	2.5e-05
NETO2	0.300	2.5e-05
SNRPE	0.299	2.7e-05
SENP1	0.299	2.7e-05
CTNNBL1	0.299	2.8e-05
BAZ1A	0.298	3.0e-05
HNRNPA0	0.298	3.0e-05
MCCC1	0.298	3.0e-05
TUBD1	0.298	3.0e-05
DDX1	0.297	3.1e-05
POLD3	0.297	3.3e-05
QTRTD1	0.297	3.2e-05
KCNS3	0.297	3.2e-05
RAD51C	0.297	3.2e-05
RBL1	0.297	3.2e-05
ZNF180	0.296	3.4e-05
IKBIP	0.296	3.4e-05
RIC8B	0.296	3.5e-05
GATA2	0.296	3.5e-05
EYA4	0.296	3.5e-05
KPNB1	0.296	3.3e-05
NACA	0.296	3.3e-05
ZNF526	0.295	3.5e-05
ZNF781	0.295	3.6e-05
IGSF9	0.295	3.7e-05
WDR34	0.294	3.8e-05
ACBD7	0.294	3.9e-05
NUP35	0.294	3.9e-05
GABRB3	0.294	3.9e-05
ANP32B	0.293	4.3e-05
TMED2	0.292	4.6e-05
GMPS	0.292	4.4e-05
EGLN3	0.292	4.7e-05
MAPKAPK5	0.292	4.5e-05
SRBD1	0.292	4.6e-05
CEP128	0.292	4.7e-05
BANF1	0.292	4.5e-05
HIST1H2AC	0.292	4.4e-05
XRCC3	0.292	4.5e-05
RBM19	0.291	4.8e-05
BAHCC1	0.291	5.0e-05
ANAPC5	0.291	4.9e-05
H2AFY	0.291	4.9e-05
CLSPN	0.291	5.0e-05
CCDC15	0.290	5.3e-05
GTF3C2	0.290	5.2e-05
DCTPP1	0.290	5.3e-05
CNOT1	0.290	5.3e-05
TEAD1	0.289	5.5e-05
PHF19	0.289	5.4e-05
HNRNPAB	0.289	5.4e-05
BMP7	0.289	5.6e-05
TRMT6	0.289	5.5e-05
POLR2D	0.288	6.0e-05
EPHA7	0.288	5.9e-05
LIN54	0.288	5.8e-05
TP53I3	0.288	6.1e-05
RHNO1	0.288	6.0e-05
MIS18BP1	0.288	6.0e-05
CCT3	0.288	5.9e-05
POC1B	0.287	6.3e-05
RIBC2	0.287	6.3e-05
UBE2I	0.287	6.5e-05
TTI1	0.287	6.3e-05
RPL18A	0.287	6.2e-05
NPY2R	0.286	6.7e-05
PC	0.286	7.1e-05
ZNF616	0.285	7.4e-05
HCFC1	0.285	7.5e-05
ASIC4	0.285	7.4e-05
MDM2	0.285	7.2e-05
DVL3	0.285	7.5e-05
KCNK9	0.285	7.4e-05
TRMT44	0.285	7.5e-05
ZNF239	0.285	7.2e-05
MARC1	0.285	7.5e-05
GNPNAT1	0.284	7.9e-05
EYA1	0.284	7.6e-05
ALYREF	0.284	7.8e-05
TDP1	0.284	7.8e-05
HPDL	0.284	8.1e-05
MPST	0.284	8.1e-05
FAM163A	0.284	7.9e-05
CHAF1B	0.283	8.4e-05
C10orf2	0.282	9.1e-05
SNX7	0.282	9.0e-05
PLS1	0.282	8.9e-05
PRTFDC1	0.281	9.7e-05
GAPDH	0.281	9.5e-05
METTL1	0.281	1.0e-04
CSTF2	0.281	9.9e-05
COMMD4	0.281	9.5e-05
MTHFD1	0.281	9.9e-05
RPS15A	0.280	1.0e-04
PIGM	0.280	1.0e-04
TUG1	0.280	1.0e-04
CSTF1	0.280	1.0e-04
ILF3	0.280	1.0e-04
FIGN	0.280	1.0e-04
ZNF740	0.279	1.1e-04
ZNF620	0.279	1.1e-04
MEX3B	0.279	1.1e-04
C3orf67	0.279	1.1e-04
CXXC4	0.279	1.1e-04
ZNF8	0.279	1.1e-04
APAF1	0.279	1.1e-04
ARHGEF28	0.279	1.1e-04
TFAP4	0.278	1.2e-04
CCP110	0.278	1.2e-04
MRPL3	0.278	1.2e-04
NRDE2	0.278	1.2e-04
MRPS27	0.278	1.2e-04
IPO4	0.278	1.2e-04
TCF4	0.278	1.2e-04
PACRGL	0.278	1.2e-04
ZNF480	0.278	1.2e-04
HDAC2	0.277	1.2e-04
ZNF140	0.277	1.2e-04
DCHS2	0.277	1.2e-04
WDR53	0.277	1.3e-04
RPAP1	0.277	1.2e-04
GINS4	0.276	1.3e-04
IPO11	0.276	1.3e-04
SNRPC	0.276	1.4e-04
HELLS	0.276	1.3e-04
DHODH	0.276	1.3e-04
XPO5	0.276	1.3e-04
CCT4	0.276	1.4e-04
CDK19	0.276	1.4e-04
IDH2	0.276	1.4e-04
ICT1	0.276	1.3e-04
VSIG10	0.276	1.4e-04
NOP2	0.275	1.4e-04
DYRK2	0.275	1.4e-04
XRN2	0.275	1.4e-04
ATIC	0.275	1.4e-04
CENPP	0.275	1.4e-04
GPANK1	0.275	1.4e-04
XPOT	0.275	1.4e-04
METTL13	0.275	1.4e-04
CTCF	0.274	1.5e-04
KCNAB3	0.274	1.5e-04
IGF2BP1	0.274	1.5e-04
MTHFD2L	0.274	1.5e-04
ZNF682	0.274	1.5e-04
WASF1	0.274	1.5e-04
GLB1L2	0.274	1.5e-04
RSL1D1	0.274	1.5e-04
EIF3L	0.274	1.5e-04
HMGB3	0.274	1.5e-04
EZH2	0.274	1.5e-04
USP3	0.273	1.6e-04
HAUS6	0.273	1.6e-04
ZNF84	0.273	1.6e-04
GTF3C3	0.273	1.6e-04
RRM1	0.273	1.6e-04
NUBP2	0.273	1.5e-04
GID8	0.273	1.6e-04
SAMM50	0.273	1.6e-04
QSOX2	0.272	1.7e-04
MTHFD2	0.272	1.7e-04
TAF5	0.272	1.7e-04
SEPT4	0.272	1.7e-04
WDR35	0.272	1.7e-04
DZANK1	0.272	1.7e-04
HOXD3	0.272	1.7e-04
IFT81	0.271	1.8e-04
MRPL14	0.271	1.8e-04
DHFRL1	0.271	1.8e-04
TARS	0.271	1.8e-04
LRPPRC	0.270	1.9e-04
SOCS4	0.270	1.9e-04
LDHB	0.270	1.9e-04
UBA52	0.270	1.9e-04
FAM216A	0.270	1.9e-04
UBA2	0.270	2.0e-04
POLH	0.270	2.0e-04
HIST2H2BE	0.270	2.0e-04
BID	0.270	1.9e-04
PPP2R5E	0.270	1.9e-04
GTF2H3	0.269	2.0e-04
NAA50	0.269	2.0e-04
CBX5	0.269	2.0e-04
G2E3	0.269	2.0e-04
REC8	0.269	2.0e-04
EXOSC2	0.269	2.1e-04
CPXM1	0.269	2.1e-04
POFUT1	0.268	2.2e-04
PPP1R14B	0.268	2.2e-04
ADM	0.268	2.1e-04
CNTLN	0.268	2.2e-04
ZNF99	0.268	2.1e-04
DDB2	0.268	2.2e-04
TBL1X	0.268	2.1e-04
ZNF85	0.267	2.2e-04
PUS7	0.267	2.4e-04
MRPS35	0.267	2.3e-04
FOPNL	0.267	2.3e-04
FANCF	0.267	2.4e-04
RAD18	0.267	2.2e-04
LRP5	0.266	2.4e-04
SPATA5L1	0.266	2.4e-04
FKBP4	0.266	2.5e-04
MRPS30	0.266	2.5e-04
RPL10A	0.266	2.5e-04
C2orf44	0.266	2.4e-04
ANP32A	0.265	2.6e-04
PCOLCE	0.265	2.6e-04
CDKN2C	0.265	2.6e-04
RPL9	0.265	2.6e-04
TOE1	0.264	2.8e-04
TMEM45A	0.264	2.7e-04
TOMM40	0.264	2.8e-04
MSH2	0.264	2.8e-04
SETD8	0.264	2.8e-04
POLR3B	0.264	2.8e-04
ATAD5	0.264	2.7e-04
MCAT	0.264	2.7e-04
EXOSC5	0.264	2.8e-04
SHMT1	0.264	2.8e-04
GAB2	0.264	2.7e-04
GTPBP1	0.264	2.8e-04
ZNF35	0.264	2.7e-04
TEX10	0.264	2.8e-04
PTPRR	0.264	2.7e-04
PRMT6	0.263	2.9e-04
PWP1	0.263	2.8e-04
ERCC8	0.263	3.0e-04
SPDL1	0.263	2.8e-04
SUV39H1	0.263	3.0e-04
CCNJ	0.263	3.0e-04
MGAT5	0.263	2.9e-04
TOP3A	0.263	2.8e-04
RPLP0P2	0.262	3.0e-04
ZNF420	0.262	3.2e-04
TMEM237	0.262	3.0e-04
PSAT1	0.262	3.2e-04
ITGB3BP	0.262	3.0e-04
NABP2	0.262	3.0e-04
ZCCHC4	0.262	3.1e-04
TP53	0.262	3.0e-04
CHAC2	0.262	3.1e-04
ZNF639	0.261	3.2e-04
SMS	0.261	3.2e-04
CREB3L4	0.261	3.2e-04
DCBLD2	0.261	3.4e-04
CAND1	0.261	3.3e-04
CDK5RAP2	0.261	3.2e-04
HDX	0.261	3.4e-04
DNAAF2	0.261	3.2e-04
LMNB2	0.261	3.2e-04
DNMT1	0.261	3.2e-04
TSFM	0.260	3.5e-04
C12orf66	0.260	3.4e-04
ZCCHC8	0.260	3.5e-04
MRPL33	0.260	3.4e-04
ZMAT4	0.260	3.4e-04
MARS2	0.260	3.4e-04
TMTC3	0.259	3.8e-04
KCTD17	0.259	3.7e-04
ZNF124	0.259	3.7e-04
EIF4EBP1	0.259	3.8e-04
LBR	0.259	3.6e-04
ZNF677	0.259	3.6e-04
NDE1	0.259	3.7e-04
STRAP	0.258	4.1e-04
C12orf65	0.258	4.0e-04
U2AF2	0.258	4.0e-04
CKB	0.257	4.3e-04
TBL3	0.257	4.3e-04
C1QBP	0.257	4.3e-04
UBTD2	0.257	4.2e-04
SKIV2L	0.257	4.1e-04
PBX3	0.257	4.3e-04
TMEM18	0.257	4.2e-04
ZNF607	0.257	4.1e-04
SRSF3	0.257	4.1e-04
MFSD9	0.256	4.5e-04
RNF26	0.256	4.5e-04
ISL1	0.256	4.5e-04
RFC2	0.256	4.3e-04
CNOT2	0.256	4.5e-04
DDX23	0.256	4.5e-04
ECI1	0.256	4.5e-04
EIF3F	0.256	4.5e-04
SMUG1	0.256	4.5e-04
SRPK1	0.256	4.6e-04
RPL29	0.256	4.5e-04
CRY1	0.256	4.5e-04
PGAM2	0.256	4.5e-04
LSM5	0.256	4.3e-04
PHACTR3	0.256	4.5e-04
NT5DC3	0.255	4.6e-04
HIST1H1D	0.255	4.7e-04
BRPF1	0.255	4.7e-04
H2AFZ	0.255	4.7e-04
TMEM98	0.255	4.7e-04
LARS2	0.255	4.6e-04
KANSL2	0.255	4.6e-04
DCLRE1B	0.255	4.7e-04
NANOS1	0.255	4.7e-04
ERGIC3	0.254	5.0e-04
TTC9B	0.254	5.1e-04
POLE3	0.254	4.9e-04
SKIV2L2	0.254	4.9e-04
TBX2	0.254	5.0e-04
SBF2	0.254	5.0e-04
SAMD4B	0.254	4.9e-04
TUBGCP3	0.254	5.1e-04
TAF7	0.254	4.8e-04
FUZ	0.254	5.1e-04
RPL27	0.253	5.3e-04
CRLS1	0.253	5.2e-04
SMC2	0.253	5.3e-04
FBXL7	0.253	5.2e-04
CMBL	0.253	5.1e-04
EIF3B	0.253	5.1e-04
VPS33A	0.253	5.1e-04
VPRBP	0.253	5.1e-04
NBAS	0.253	5.2e-04
BTF3	0.253	5.1e-04
BYSL	0.253	5.1e-04
NONO	0.253	5.3e-04
PPEF1	0.253	5.2e-04
CDH2	0.253	5.3e-04
NEUROD4	0.253	5.3e-04
PKP4	0.253	5.2e-04
ACTR5	0.252	5.6e-04
TCF12	0.252	5.6e-04
GATAD2A	0.252	5.3e-04
TRMT5	0.252	5.6e-04
RASD2	0.252	5.7e-04
XDH	0.252	5.6e-04
ZNF573	0.252	5.4e-04
DHX15	0.252	5.6e-04
METTL9	0.251	5.9e-04
ZFP64	0.251	5.7e-04
RSRC2	0.251	5.7e-04
BRMS1	0.251	5.8e-04
CSNK2A2	0.251	5.8e-04
SORD	0.251	5.9e-04
FAM64A	0.251	5.9e-04
JAGN1	0.251	5.8e-04
IFT27	0.251	5.9e-04
SLC44A5	0.250	6.2e-04
DHX35	0.250	6.2e-04
TMEM27	0.250	6.0e-04
RPP25L	0.250	6.3e-04
GEMIN6	0.250	6.0e-04
SMIM7	0.250	6.2e-04
PPM1G	0.250	6.2e-04
UBE3A	0.250	6.3e-04
E2F6	0.250	6.0e-04
PTGES3	0.249	6.6e-04
METAP1	0.249	6.6e-04
SIN3A	0.249	6.5e-04
PLEKHG4B	0.249	6.6e-04
SMC1A	0.249	6.4e-04
EEF1A2	0.249	6.6e-04
XRCC6BP1	0.249	6.5e-04
ZNF738	0.249	6.7e-04
CLDN15	0.249	6.7e-04
RAVER2	0.249	6.7e-04
ZNF566	0.249	6.5e-04
SOCS2	0.249	6.7e-04
GGCT	0.248	6.7e-04
PHGDH	0.248	6.7e-04
RPL37A	0.248	7.1e-04
POLDIP3	0.248	6.7e-04
INTS7	0.248	7.1e-04
COA4	0.248	6.7e-04
PROSER1	0.247	7.2e-04
PTK7	0.247	7.3e-04
KCTD15	0.247	7.1e-04
PRKD3	0.247	7.4e-04
HS6ST2	0.247	7.2e-04
EML1	0.247	7.1e-04
PMAIP1	0.247	7.4e-04
ALG12	0.247	7.4e-04
MYB	0.247	7.2e-04
RAVER1	0.247	7.5e-04
RPS15	0.247	7.5e-04
C19orf43	0.247	7.1e-04
PALB2	0.247	7.5e-04
NOP9	0.246	7.7e-04
FAM122B	0.246	7.8e-04
ARL13B	0.246	7.8e-04
ACVR2B	0.246	7.5e-04
SUPT16H	0.246	7.8e-04
H2AFY2	0.246	7.8e-04
FAM20B	0.246	7.8e-04
WDR67	0.246	7.8e-04
NOL12	0.246	7.8e-04
GEMIN5	0.246	7.8e-04
VARS	0.245	8.1e-04
CHTF18	0.245	8.1e-04
OGFOD2	0.245	8.2e-04
NME4	0.245	8.1e-04
PIGA	0.245	8.0e-04
SLC1A5	0.245	8.4e-04
SAMD1	0.245	8.1e-04
UQCRFS1	0.245	8.1e-04
ZNF502	0.245	8.0e-04
TSEN54	0.245	8.1e-04
RAB39A	0.244	8.5e-04
URI1	0.244	8.7e-04
SYNE2	0.244	8.6e-04
MRPL11	0.244	8.8e-04
PRR3	0.244	8.5e-04
CCT7	0.244	8.4e-04
DARS	0.244	8.7e-04
ADORA2A	0.244	8.4e-04
CENPJ	0.244	8.6e-04
RPL35A	0.243	9.0e-04
EFCAB11	0.243	9.4e-04
ZNF584	0.243	9.2e-04
CNOT6	0.243	9.0e-04
DNAJC9	0.242	9.6e-04
ELAVL3	0.242	9.5e-04
GSTCD	0.242	9.7e-04
TRMT112	0.242	9.8e-04
RGS12	0.242	9.5e-04
ABCF1	0.242	9.8e-04
NUP50	0.242	9.9e-04
C11orf30	0.242	9.8e-04
ATP10D	0.242	9.7e-04
C20orf26	0.241	1.0e-03
SLC16A10	0.241	1.1e-03
MOB1B	0.241	1.0e-03
FEM1A	0.241	1.0e-03
PRKDC	0.241	1.1e-03
RTTN	0.241	1.1e-03
CCT5	0.241	1.0e-03
DERA	0.240	1.1e-03
HAUS1	0.240	1.1e-03
ZFP30	0.240	1.1e-03
CCDC14	0.240	1.1e-03
RPL19	0.240	1.1e-03
GTF3C4	0.240	1.1e-03
CHAT	0.240	1.1e-03
METTL18	0.240	1.1e-03
USP21	0.240	1.1e-03
IFT122	0.240	1.1e-03
KCNQ5	0.240	1.1e-03
NDUFA9	0.239	1.2e-03
RPS11	0.239	1.1e-03
ABCC1	0.239	1.1e-03
PARP1	0.239	1.2e-03
TMEM106C	0.239	1.2e-03
ZNF70	0.239	1.1e-03
MINPP1	0.239	1.1e-03
H2AFV	0.239	1.1e-03
AARS2	0.239	1.1e-03
LSG1	0.238	1.2e-03
IQCB1	0.238	1.2e-03
FKBPL	0.238	1.2e-03
ALMS1	0.238	1.2e-03
BZW2	0.238	1.2e-03
CTDSPL2	0.238	1.2e-03
KDM4D	0.238	1.2e-03
SEH1L	0.238	1.2e-03
IDI2-AS1	0.238	1.2e-03
USP1	0.238	1.2e-03
GJD2	0.238	1.2e-03
SMIM15	0.238	1.2e-03
PHF5A	0.238	1.2e-03
STAC	0.237	1.3e-03
ZNF232	0.237	1.3e-03
ENAH	0.237	1.3e-03
VEZF1	0.237	1.3e-03
MBD6	0.237	1.3e-03
RPS3	0.237	1.3e-03
CTDSP2	0.237	1.3e-03
SYNCRIP	0.236	1.3e-03
SETMAR	0.236	1.4e-03
KDM5A	0.236	1.3e-03
APOM	0.236	1.3e-03
ZNF581	0.235	1.5e-03
ZNF146	0.235	1.4e-03
MLEC	0.235	1.5e-03
CHML	0.235	1.4e-03
HNRNPD	0.235	1.4e-03
UTP18	0.235	1.4e-03
CDK6	0.235	1.4e-03
IFT43	0.235	1.4e-03
JPH1	0.235	1.4e-03
METAP1D	0.235	1.4e-03
PHOX2A	0.235	1.4e-03
DUSP12	0.235	1.4e-03
NIPSNAP1	0.235	1.4e-03
EIF3M	0.235	1.4e-03
RPS24	0.235	1.4e-03
LIN28B	0.235	1.4e-03
ABCB1	0.234	1.5e-03
ZNF768	0.234	1.5e-03
CEP135	0.234	1.5e-03
ZNF536	0.234	1.5e-03
OTUB2	0.234	1.5e-03
POLR1E	0.234	1.5e-03
SOX11	0.234	1.5e-03
ACVR1B	0.234	1.5e-03
CHCHD3	0.234	1.5e-03
NFYB	0.234	1.5e-03
RBM15B	0.233	1.6e-03
SMAD5	0.233	1.6e-03
TUT1	0.233	1.6e-03
SEPHS1	0.233	1.5e-03
DDX49	0.233	1.6e-03
SF3B14	0.233	1.6e-03
LTA4H	0.233	1.5e-03
ALDH7A1	0.233	1.6e-03
BAX	0.233	1.6e-03
RPS2	0.233	1.6e-03
MSI1	0.233	1.6e-03
DPH5	0.233	1.6e-03
THUMPD2	0.232	1.6e-03
PHF17	0.232	1.7e-03
DCAF16	0.232	1.6e-03
L2HGDH	0.232	1.6e-03
CECR5	0.232	1.6e-03
PRPF6	0.232	1.7e-03
RPS5	0.232	1.7e-03
PATZ1	0.232	1.7e-03
PUM2	0.232	1.6e-03
COPZ1	0.232	1.6e-03
ORC2	0.232	1.6e-03
WDR19	0.232	1.6e-03
TRMT10C	0.232	1.7e-03
SPINK5	0.232	1.7e-03
SPICE1	0.232	1.7e-03
CCDC51	0.232	1.7e-03
FERD3L	0.231	1.7e-03
SNAPC1	0.231	1.8e-03
UNQ6975	0.231	1.7e-03
SPATS2	0.231	1.8e-03
LYPD6	0.231	1.7e-03
TMEM5	0.231	1.7e-03
TAF11	0.231	1.7e-03
CCNE2	0.231	1.8e-03
RDM1	0.231	1.7e-03
C2orf43	0.231	1.7e-03
UXT	0.231	1.7e-03
MANSC1	0.231	1.7e-03
RPL39L	0.230	1.9e-03
ZNF560	0.230	1.8e-03
VPS29	0.230	1.8e-03
C11orf57	0.230	1.8e-03
DNMT3A	0.230	1.9e-03
DEPDC5	0.230	1.8e-03
FLJ20464	0.230	1.8e-03
C3orf17	0.230	1.8e-03
DAXX	0.230	1.8e-03
RSL24D1	0.230	1.8e-03
AUNIP	0.230	1.8e-03
KIF21A	0.229	1.9e-03
NOL10	0.229	2.0e-03
UBE3B	0.229	2.0e-03
RAE1	0.229	1.9e-03
POLR1B	0.229	2.0e-03
MRPL10	0.228	2.1e-03
SMARCC1	0.228	2.0e-03
PHOX2B	0.228	2.1e-03
SCFD2	0.228	2.1e-03
WDR46	0.228	2.0e-03
MYL6B	0.228	2.0e-03
ELAVL1	0.228	2.1e-03
ZNF48	0.228	2.1e-03
FIGNL1	0.228	2.0e-03
FAU	0.227	2.2e-03
EPGN	0.227	2.2e-03
RPS4X	0.227	2.2e-03
ZNF567	0.227	2.2e-03
MBTD1	0.227	2.1e-03
AQR	0.227	2.1e-03
RPS27	0.227	2.2e-03
BTBD7	0.227	2.2e-03
NHLRC2	0.227	2.1e-03
MRPL21	0.227	2.1e-03
SPPL3	0.227	2.1e-03
PRDM4	0.227	2.1e-03
ZNF43	0.226	2.2e-03
TOP3B	0.226	2.2e-03
RRP1B	0.226	2.2e-03
POLR1A	0.226	2.2e-03
ZSCAN2	0.226	2.3e-03
ANKRD32	0.226	2.3e-03
ULK4	0.226	2.2e-03
TSPAN18	0.226	2.2e-03
FBXL19-AS1	0.225	2.4e-03
SCN5A	0.225	2.4e-03
PTMS	0.225	2.4e-03
LSM3	0.225	2.4e-03
CNNM3	0.225	2.4e-03
CBX2	0.225	2.4e-03
EIF2S3	0.225	2.4e-03
TEX30	0.225	2.4e-03
TCF3	0.225	2.4e-03
MDC1	0.225	2.4e-03
C22orf24	0.225	2.4e-03
DHX9	0.225	2.4e-03
RSPRY1	0.225	2.4e-03
GPAM	0.225	2.4e-03
GPX7	0.225	2.4e-03
PELI2	0.224	2.6e-03
PPP6R3	0.224	2.6e-03
PFKM	0.224	2.6e-03
PASK	0.224	2.5e-03
SCN8A	0.224	2.5e-03
MRPL16	0.224	2.5e-03
COIL	0.224	2.5e-03
GMPPA	0.224	2.5e-03
C6orf170	0.224	2.5e-03
TSKU	0.223	2.7e-03
TMEM186	0.223	2.7e-03
SLAIN1	0.223	2.6e-03
MVB12A	0.223	2.7e-03
UBN1	0.223	2.6e-03
ERCC3	0.222	2.9e-03
ZNF669	0.222	2.8e-03
IFRD2	0.222	2.8e-03
ACTR6	0.222	2.8e-03
LEAP2	0.222	2.8e-03
BCCIP	0.222	2.9e-03
SLBP	0.222	2.8e-03
SF3B3	0.222	2.8e-03
PHF16	0.222	2.9e-03
ABCC2	0.222	2.8e-03
USP49	0.222	2.7e-03
ZSCAN22	0.222	2.8e-03
CDH24	0.222	2.8e-03
CMSS1	0.222	2.8e-03
ARMC6	0.222	2.8e-03
RNF168	0.221	3.0e-03
ZBTB3	0.221	2.9e-03
C12orf75	0.221	2.9e-03
EBPL	0.221	3.0e-03
UBTF	0.221	3.0e-03
NCAPG2	0.221	2.9e-03
RPL14	0.221	2.9e-03
ZNF793	0.221	2.9e-03
FAM86C1	0.221	2.9e-03
MED6	0.221	3.0e-03
B3GALNT2	0.221	2.9e-03
ZNF74	0.221	2.9e-03
TSHZ3	0.221	3.0e-03
GRK5	0.221	2.9e-03
UGGT1	0.220	3.1e-03
FUS	0.220	3.0e-03
RPLP1	0.220	3.2e-03
CCT8	0.220	3.1e-03
HMGXB4	0.220	3.1e-03
POU3F2	0.220	3.1e-03
HEATR1	0.220	3.0e-03
HLTF	0.220	3.1e-03
TFDP2	0.220	3.1e-03
TLX3	0.220	3.1e-03
MRPL42	0.220	3.1e-03
FAM212B	0.219	3.2e-03
LGR5	0.219	3.2e-03
GAR1	0.219	3.2e-03
FKBP7	0.219	3.2e-03
NUP93	0.219	3.2e-03
POLR2H	0.219	3.2e-03
CLNS1A	0.219	3.2e-03
TEX9	0.219	3.2e-03
ZNF14	0.219	3.2e-03
TPI1	0.219	3.3e-03
ANP32E	0.219	3.2e-03
UFD1L	0.219	3.2e-03
PPRC1	0.219	3.2e-03
FLAD1	0.218	3.3e-03
CDON	0.218	3.3e-03
CLN6	0.218	3.5e-03
DAZAP1	0.218	3.4e-03
SRFBP1	0.218	3.4e-03
RPL39	0.218	3.3e-03
CLP1	0.218	3.4e-03
MBNL3	0.218	3.4e-03
ALDH18A1	0.218	3.4e-03
CD24	0.218	3.4e-03
RPS19	0.218	3.4e-03
NDUFB10	0.218	3.3e-03
FUBP3	0.218	3.4e-03
EDA2R	0.218	3.4e-03
PEX5L	0.217	3.6e-03
COQ3	0.217	3.5e-03
EIF2B2	0.217	3.6e-03
TRA2B	0.217	3.6e-03
ACP1	0.217	3.5e-03
MLH1	0.217	3.6e-03
ERCC6L2	0.217	3.6e-03
HSD17B10	0.217	3.5e-03
MOCS3	0.217	3.5e-03
ACN9	0.217	3.6e-03
UBE2R2	0.217	3.6e-03
FOXRED2	0.217	3.6e-03
PRPF31	0.216	3.7e-03
CASP8AP2	0.216	3.8e-03
ZNF195	0.216	3.8e-03
HOXD10	0.216	3.7e-03
LCA5	0.216	3.8e-03
IGFBP2	0.216	3.7e-03
BRD9	0.216	3.8e-03
ZNF528	0.216	3.8e-03
GGCX	0.216	3.7e-03
MRPS2	0.216	3.8e-03
MTA2	0.216	3.7e-03
THADA	0.216	3.7e-03
HAUS5	0.216	3.8e-03
ALG8	0.216	3.7e-03
ZNF45	0.216	3.8e-03
PREP	0.216	3.8e-03
IARS	0.216	3.7e-03
ZBTB26	0.216	3.7e-03
MED12	0.216	3.7e-03
FLRT1	0.215	3.9e-03
CCDC142	0.215	3.9e-03
CACNG7	0.215	3.9e-03
CAD	0.215	3.8e-03
TP53I11	0.215	3.9e-03
DHTKD1	0.215	3.9e-03
HSD17B6	0.215	3.8e-03
C22orf28	0.215	3.8e-03
RTN4IP1	0.215	3.9e-03
KRT8	0.215	3.8e-03
FGF19	0.215	3.9e-03
ZNF141	0.215	3.8e-03
AEN	0.215	3.9e-03
UNC79	0.214	4.1e-03
MMAB	0.214	4.0e-03
RPUSD4	0.214	4.2e-03
SLC25A17	0.214	4.2e-03
MKS1	0.214	4.1e-03
TCTN1	0.214	4.1e-03
WDR18	0.214	4.1e-03
KCNT2	0.214	4.0e-03
LRRIQ1	0.214	4.2e-03
LOC440173	0.213	4.4e-03
NAA25	0.213	4.3e-03
IMPDH2	0.213	4.4e-03
RPS6	0.213	4.4e-03
ZNF227	0.213	4.2e-03
MGC21881	0.213	4.3e-03
HNRNPF	0.213	4.4e-03
UTP3	0.213	4.3e-03
GDAP1L1	0.213	4.4e-03
NOC4L	0.213	4.3e-03
GPR22	0.213	4.3e-03
TKT	0.213	4.3e-03
TLE6	0.213	4.3e-03
XRCC4	0.213	4.4e-03
TET1	0.213	4.2e-03
TRDN	0.213	4.4e-03
MRPL46	0.213	4.2e-03
RAPGEF4	0.213	4.4e-03
LSM2	0.213	4.3e-03
WDR36	0.212	4.5e-03
FOXN4	0.212	4.4e-03
SAAL1	0.212	4.4e-03
MRPS34	0.212	4.4e-03
SFSWAP	0.212	4.6e-03
HAUS2	0.212	4.4e-03
TRMT1	0.212	4.4e-03
DCP2	0.212	4.4e-03
MDH2	0.212	4.6e-03
PANK1	0.212	4.5e-03
TWIST1	0.211	4.7e-03
ETAA1	0.211	4.7e-03
WDR74	0.211	4.7e-03
RBPJ	0.211	4.7e-03
WDR72	0.211	4.8e-03
PSMC3	0.211	4.7e-03
POLR1C	0.211	4.7e-03
PPP4C	0.211	4.7e-03
DAK	0.210	5.0e-03
PGF	0.210	4.9e-03
GGH	0.210	5.1e-03
TPRKB	0.210	5.1e-03
FLJ39632	0.210	4.9e-03
CEBPG	0.210	5.0e-03
SPA17	0.210	4.9e-03
FJX1	0.210	5.0e-03
WDR17	0.210	5.1e-03
SLX4	0.210	4.9e-03
SETD3	0.210	4.9e-03
WDR4	0.210	5.0e-03
AIMP1	0.210	4.9e-03
NCKAP5L	0.209	5.2e-03
HSPD1	0.209	5.2e-03
PTGR2	0.209	5.2e-03
RPS14	0.209	5.2e-03
PHF6	0.209	5.3e-03
ZNF574	0.209	5.2e-03
LARS	0.209	5.2e-03
ZNF280C	0.209	5.2e-03
ZNF132	0.209	5.2e-03
ARL5B	0.209	5.2e-03
KXD1	0.209	5.2e-03
STXBP4	0.209	5.2e-03
APLN	0.209	5.2e-03
ZNF410	0.209	5.2e-03
TCHP	0.209	5.2e-03
DNAH6	0.209	5.2e-03
RNPS1	0.209	5.2e-03
APPL2	0.209	5.2e-03
FERMT2	0.208	5.5e-03
ZNF570	0.208	5.4e-03
ZNF479	0.208	5.3e-03
RGS3	0.208	5.5e-03
XAF1	0.208	5.3e-03
KCNQ2	0.208	5.4e-03
NCOA5	0.208	5.3e-03
CDCA7L	0.208	5.4e-03
LSM14B	0.208	5.4e-03
KDM8	0.208	5.3e-03
DPY19L2P2	0.208	5.4e-03
MMP1	0.208	5.4e-03
CEP76	0.207	5.7e-03
ZNF253	0.207	5.8e-03
OR56A4	0.207	5.8e-03
MDN1	0.207	5.7e-03
LARP4	0.207	5.8e-03
TMA16	0.207	5.7e-03
C19orf54	0.207	5.7e-03
SRRT	0.207	5.6e-03
KCNH4	0.207	5.7e-03
IMMT	0.207	5.7e-03
SLC25A10	0.207	5.8e-03
SPRED2	0.207	5.7e-03
EIF3E	0.206	6.1e-03
ZNF202	0.206	6.1e-03
IMMP1L	0.206	5.9e-03
ANAPC15	0.206	5.8e-03
RAF1	0.206	6.0e-03
NGDN	0.206	5.9e-03
PFDN6	0.206	6.0e-03
CPNE8	0.205	6.4e-03
SLC35E3	0.205	6.3e-03
ZNF79	0.205	6.4e-03
SP2	0.205	6.4e-03
CEP97	0.205	6.3e-03
NAIF1	0.205	6.2e-03
ABCB7	0.205	6.5e-03
HEMK1	0.204	6.6e-03
NSMCE4A	0.204	6.7e-03
DDX18	0.204	6.7e-03
MRPS17	0.204	6.6e-03
GDF11	0.204	6.8e-03
GPT2	0.204	6.8e-03
IVNS1ABP	0.204	6.7e-03
BFAR	0.204	6.7e-03
CCNG2	0.204	6.7e-03
ASXL2	0.204	6.7e-03
PCGF6	0.204	6.5e-03
CCDC124	0.204	6.6e-03
MRPL48	0.204	6.7e-03
COMMD2	0.204	6.6e-03
PHC1	0.203	6.9e-03
SEC13	0.203	7.1e-03
FARSA	0.203	6.9e-03
RFC1	0.203	6.9e-03
ADAM22	0.203	6.9e-03
ZNF491	0.203	6.8e-03
TARBP2	0.203	7.0e-03
ZNF238	0.203	6.9e-03
EMC8	0.203	6.9e-03
DPH2	0.203	6.9e-03
GLDC	0.203	7.0e-03
NDUFS6	0.202	7.4e-03
EWSR1	0.202	7.4e-03
ASXL1	0.202	7.4e-03
DUS3L	0.202	7.2e-03
ATP5G1	0.202	7.4e-03
CLPP	0.202	7.3e-03
NOS1	0.202	7.3e-03
COPS7B	0.202	7.2e-03
NARS2	0.202	7.4e-03
CNOT10	0.202	7.2e-03
MTFR2	0.202	7.3e-03
PRPF4	0.202	7.2e-03
SNRPB2	0.202	7.1e-03
CCDC129	0.201	7.7e-03
TSPAN5	0.201	7.7e-03
PRDX4	0.201	7.7e-03
COQ7	0.201	7.4e-03
ZNF613	0.201	7.8e-03
FAM208B	0.201	7.6e-03
ACAD10	0.201	7.7e-03
WDR3	0.201	7.7e-03
TIMM13	0.201	7.7e-03
WDR89	0.201	7.7e-03
NLE1	0.200	8.1e-03
ABCE1	0.200	8.1e-03
KCTD5	0.200	8.0e-03
MLF2	0.200	8.0e-03
TP53BP2	0.200	8.0e-03
RBBP5	0.200	8.1e-03
RCL1	0.200	8.1e-03
INO80C	0.200	8.0e-03
NTPCR	0.200	7.9e-03
AFAP1	0.199	8.5e-03
DDX50	0.199	8.5e-03
IL17RB	0.199	8.2e-03
DESI2	0.199	8.4e-03
PIGW	0.199	8.5e-03
DDX51	0.199	8.2e-03
PRPF8	0.199	8.5e-03
CCDC97	0.199	8.4e-03
RPUSD2	0.199	8.6e-03
RAB3IP	0.199	8.5e-03
CBX1	0.199	8.3e-03
HNRNPM	0.199	8.6e-03
ABI2	0.199	8.5e-03
XPO1	0.199	8.5e-03
DYNLL1	0.199	8.4e-03
TMEM45B	0.199	8.5e-03
CPSF2	0.198	8.7e-03
CLMP	0.198	8.6e-03
LOC100129726	0.198	8.8e-03
GOLIM4	0.198	8.8e-03
ACAD9	0.198	8.6e-03
CBS	0.198	8.6e-03
ADO	0.198	8.6e-03
MLST8	0.198	8.6e-03
ZNF385B	0.198	8.6e-03
PDS5A	0.198	8.7e-03
NUDT21	0.198	8.6e-03
BOLA1	0.198	8.8e-03
PDCD2	0.198	8.9e-03
SPATA18	0.198	8.6e-03
MSL2	0.198	8.7e-03
AKR1A1	0.198	8.9e-03
CRADD	0.198	8.7e-03
ITPRIPL1	0.198	8.7e-03
APEX2	0.198	8.8e-03
C21orf58	0.198	8.8e-03
NOX4	0.198	8.6e-03
NUP43	0.198	8.6e-03
SPNS1	0.198	8.7e-03
GMEB2	0.197	9.3e-03
DUSP4	0.197	9.1e-03
SNW1	0.197	9.2e-03
C20orf96	0.197	9.1e-03
LHX9	0.197	9.1e-03
EIF3H	0.197	8.9e-03
VWA9	0.197	9.2e-03
NUP210	0.197	9.1e-03
ZFP82	0.197	9.2e-03
SMEK1	0.197	9.1e-03
ZBED3	0.197	9.2e-03
SRRM4	0.197	9.0e-03
NELL1	0.197	9.3e-03
PDCL	0.197	9.1e-03
HILPDA	0.197	9.2e-03
TSSC1	0.197	8.9e-03
SUMO2	0.196	9.5e-03
ZNF485	0.196	9.3e-03
RECQL4	0.196	9.4e-03
SMARCAD1	0.196	9.6e-03
DHX57	0.196	9.4e-03
ZNF689	0.196	9.6e-03
ZNF507	0.196	9.4e-03
POLG2	0.196	9.3e-03
AMOTL2	0.196	9.6e-03
BNC2	0.196	9.6e-03
FAM103A1	0.196	9.5e-03
SMC3	0.196	9.4e-03
GRIK3	0.196	9.6e-03
USP39	0.196	9.3e-03
MRPL1	0.196	9.5e-03
STRN4	0.196	9.4e-03
STRA6	0.195	9.8e-03
CCDC28B	0.195	9.7e-03
DENR	0.195	9.7e-03
CYP27B1	0.195	9.8e-03
ATP2A2	0.195	1.0e-02
ZNF135	0.195	9.7e-03
NRGN	0.195	9.8e-03
ELK1	0.195	1.0e-02
MRPL43	0.195	1.0e-02
CHST14	0.195	9.8e-03
POLR3F	0.195	9.9e-03
