# Supplementary material for: Achaete-Scute Homolog 1 Expression Controls Cellular Differentiation of Neuroblastoma
Source: Front Mol Neurosci. 2016 Dec 21;9:156. doi: 10.3389/fnmol.2016.00156 (PMC5174122; doi:10.3389/fnmol.2016.00156)
Supplement: Supplementary file 1 [file DataSheet_1.zip › New folder (2)/Kasim Supplementary Table S4.xlsx]

## Sheet: Neg Correl_Kocak
Genes correlated negatively with hASH1 (Kocak dataset)
HUGO	R	pval
NCALD	-0.511	2.3e-40
PPP3CC	-0.508	3.6e-40
LRRTM3	-0.469	2.8e-33
ANKRD6	-0.468	3.2e-33
KIRREL3	-0.467	4.3e-33
SYBU	-0.466	5.2e-33
PDE7B	-0.457	1.4e-31
ABLIM3	-0.454	3.1e-31
KIAA1456	-0.451	8.4e-31
GRIN3A	-0.448	2.8e-30
FAM19A1	-0.441	2.9e-29
TOM1L2	-0.440	3.7e-29
ME1	-0.432	5.8e-28
PRICKLE2	-0.430	1.0e-27
NDEL1	-0.429	1.1e-27
SPOCK2	-0.429	1.1e-27
SPTAN1	-0.428	1.7e-27
CHD5	-0.427	2.3e-27
PITHD1	-0.423	7.6e-27
SMARCD3	-0.421	1.4e-26
MAMLD1	-0.421	1.3e-26
PINK1	-0.419	2.4e-26
C20orf194	-0.419	2.7e-26
DNAJB2	-0.419	2.5e-26
CELF4	-0.418	3.5e-26
MAP1LC3A	-0.416	5.2e-26
KIAA0513	-0.416	5.8e-26
TRPM3	-0.416	6.2e-26
ATP2B4	-0.414	9.5e-26
PRKCZ	-0.413	1.3e-25
SLC22A4	-0.413	1.3e-25
TUBB2A	-0.412	1.5e-25
LOC286382	-0.411	2.0e-25
DRAXIN	-0.411	2.3e-25
CAMK2B	-0.411	2.1e-25
SH3BP5	-0.410	2.5e-25
SYNE1	-0.408	4.7e-25
FLJ43663	-0.406	1.1e-24
MAP7D1	-0.406	1.0e-24
PLEKHG5	-0.405	1.3e-24
HIVEP2	-0.404	1.9e-24
AMIGO2	-0.403	2.2e-24
ZBTB4	-0.402	3.3e-24
XKR4	-0.401	3.5e-24
VSNL1	-0.400	5.8e-24
NEBL	-0.400	5.5e-24
PTGER4	-0.398	1.1e-23
WDR91	-0.397	1.3e-23
PLCH2	-0.397	1.4e-23
MTSS1	-0.397	1.4e-23
GABARAPL3	-0.397	1.4e-23
FAM91A2	-0.395	2.4e-23
THRA TF	-0.395	1.9e-23
C6orf1	-0.395	2.0e-23
FBXO44	-0.395	1.9e-23
REEP1	-0.394	2.9e-23
HS3ST5	-0.393	3.2e-23
GABARAPL1	-0.393	3.9e-23
RGS9	-0.393	3.8e-23
C7orf41	-0.392	5.3e-23
SYNM	-0.391	6.1e-23
VAMP2	-0.389	1.1e-22
SMOC2	-0.389	1.0e-22
RAMP3	-0.389	9.7e-23
PRDM2	-0.387	1.8e-22
BLCAP	-0.386	2.5e-22
KIAA0930	-0.386	2.4e-22
TMEM176B	-0.385	3.6e-22
LOC377711	-0.385	3.4e-22
ALDH5A1	-0.385	3.8e-22
ANO4	-0.384	4.3e-22
DIRAS3	-0.383	5.3e-22
TACC1	-0.383	5.1e-22
DDHD2	-0.382	8.5e-22
RNF11	-0.382	8.1e-22
ITM2C	-0.381	9.9e-22
ZCCHC12	-0.381	1.1e-21
FAM228A	-0.381	1.1e-21
RNF19A	-0.381	9.2e-22
FAM174B	-0.380	1.1e-21
PRKAG2	-0.380	1.2e-21
PDE4DIP	-0.379	1.7e-21
CAMTA2	-0.379	1.6e-21
BHLHE41	-0.379	1.7e-21
CNST	-0.378	1.9e-21
SEMA3E	-0.377	2.8e-21
REEP5	-0.377	3.0e-21
OPTN	-0.377	2.8e-21
AKR1C1	-0.377	3.0e-21
PLA2G4C	-0.376	3.4e-21
CALY	-0.375	4.2e-21
GALNT11	-0.375	4.9e-21
RABGEF1	-0.374	6.6e-21
ARHGEF10L	-0.373	7.3e-21
SLC44A2	-0.373	8.9e-21
EPB41L3	-0.372	9.4e-21
TPRG1L	-0.372	1.1e-20
KIF1B	-0.372	9.6e-21
PCSK5	-0.372	1.0e-20
ABLIM2	-0.371	1.4e-20
ELL2	-0.371	1.4e-20
YWHAG	-0.370	1.7e-20
KLHL35	-0.370	1.7e-20
ESYT2	-0.370	1.7e-20
KCNIP4	-0.369	2.3e-20
RGS3	-0.369	2.3e-20
CAMTA1	-0.369	2.3e-20
NRBP2	-0.368	2.8e-20
CD163L1	-0.368	2.6e-20
TIAF1	-0.367	3.2e-20
NXPH3	-0.367	3.8e-20
GUCA1B	-0.366	4.7e-20
ATP6V1B2	-0.366	4.7e-20
ACYP2	-0.365	6.4e-20
PTPRD	-0.365	6.6e-20
CDC42P6	-0.364	7.8e-20
CAB39L	-0.364	8.3e-20
RIN2	-0.364	7.0e-20
TEK	-0.364	6.8e-20
PEA15	-0.362	1.2e-19
PRKCD	-0.362	1.2e-19
EPHA5	-0.362	1.2e-19
ITK	-0.361	1.8e-19
SERINC3	-0.360	2.3e-19
RHBDL3	-0.360	2.1e-19
MKNK1	-0.360	2.1e-19
NDRG1	-0.360	2.1e-19
SYNC	-0.359	3.0e-19
TMSB4X	-0.359	2.5e-19
HGSNAT	-0.359	2.5e-19
PPAPDC1B	-0.358	3.3e-19
S100B	-0.358	3.2e-19
TMEM176A	-0.357	4.2e-19
HPCAL4	-0.357	4.5e-19
GLS	-0.357	4.2e-19
KLHDC8A	-0.357	4.3e-19
SPRYD3	-0.356	5.2e-19
GABBR1	-0.356	5.3e-19
UPP1	-0.356	5.6e-19
SEPW1	-0.353	1.1e-18
LPPR2	-0.353	1.2e-18
UHMK1	-0.353	1.2e-18
PHYHIP	-0.353	1.2e-18
CMPK1	-0.353	1.3e-18
RAB3B	-0.352	1.6e-18
CCDC115	-0.352	1.6e-18
ZNF436	-0.351	2.1e-18
ZDHHC14	-0.351	2.0e-18
CADM3	-0.351	1.8e-18
KLHL14	-0.351	2.0e-18
ACHE	-0.351	2.0e-18
TMSB4XP8	-0.351	1.8e-18
B3GALT6	-0.350	2.6e-18
ADC	-0.350	2.4e-18
PAG1	-0.350	2.7e-18
PTN	-0.350	2.4e-18
CGNL1	-0.349	3.1e-18
TNFRSF25	-0.349	2.9e-18
NMRK1	-0.349	2.8e-18
CLSTN1	-0.349	3.2e-18
HIVEP1	-0.348	3.9e-18
LINC00260	-0.348	4.2e-18
PHF11	-0.348	4.4e-18
TMEM150C	-0.347	5.2e-18
TMEM55A	-0.347	4.5e-18
TDRD7	-0.346	6.0e-18
MOB3B	-0.346	5.8e-18
SPRN	-0.346	6.7e-18
KIAA0319	-0.345	7.9e-18
GNAI1	-0.345	9.2e-18
STX7	-0.345	9.1e-18
SCG2	-0.345	9.1e-18
LRRTM4	-0.344	1.1e-17
ATP6V1G2	-0.344	1.0e-17
PLXNC1	-0.344	1.2e-17
GPR85	-0.342	1.9e-17
LGI3	-0.342	1.8e-17
CRIP3	-0.341	2.1e-17
CLCN6	-0.341	2.4e-17
DBC1	-0.341	2.0e-17
CDH18	-0.340	2.5e-17
VAT1	-0.340	2.5e-17
DMRTC1	-0.340	2.9e-17
EFR3A	-0.340	2.8e-17
HEPN1	-0.339	3.8e-17
ITM2B	-0.339	3.4e-17
PPFIBP1	-0.339	3.1e-17
SMAP2	-0.339	3.4e-17
ATXN7L1	-0.338	4.7e-17
DAPK1	-0.338	4.4e-17
CELF5	-0.338	4.4e-17
NCDN	-0.338	4.4e-17
PRICKLE1	-0.338	4.0e-17
SGSM1	-0.337	5.4e-17
LRP1B	-0.337	6.0e-17
ARPP21	-0.337	5.7e-17
BSPRY	-0.337	5.4e-17
OSTF1	-0.337	5.0e-17
LYST	-0.336	6.4e-17
SSPN	-0.335	8.8e-17
HMP19	-0.335	8.3e-17
CTNNBIP1	-0.335	8.6e-17
TUBB3	-0.335	8.3e-17
NRN1L	-0.334	1.0e-16
CPNE4	-0.334	1.1e-16
LONRF1	-0.334	1.0e-16
MAST2	-0.333	1.3e-16
HECA	-0.333	1.3e-16
ECEL1	-0.333	1.3e-16
PGM2L1	-0.333	1.4e-16
TNFSF12	-0.333	1.3e-16
PRKACB	-0.333	1.4e-16
PCDHGA11	-0.332	1.9e-16
PTPRH	-0.332	1.5e-16
ANK3	-0.331	1.9e-16
ABCA6	-0.331	2.0e-16
PTPRT	-0.331	2.0e-16
EPHX2	-0.330	2.8e-16
DPYSL3	-0.330	2.4e-16
AHI1	-0.330	2.4e-16
SGK1	-0.330	2.7e-16
CCM2	-0.330	2.6e-16
TUSC1	-0.330	2.5e-16
KIAA0247	-0.330	2.7e-16
AHDC1	-0.330	2.9e-16
PIK3CD	-0.329	3.2e-16
RAB2A	-0.329	3.6e-16
GDPD5	-0.329	3.4e-16
TPK1	-0.329	3.0e-16
FRZB	-0.329	3.2e-16
MAP1A	-0.329	3.3e-16
HLA-DPA1	-0.327	5.1e-16
ZHX2	-0.327	4.7e-16
HEPACAM2	-0.327	5.6e-16
SCN7A	-0.327	4.6e-16
CDKN2D	-0.327	5.0e-16
RCAN2	-0.327	4.7e-16
VPS28	-0.327	4.8e-16
CD8A	-0.327	5.0e-16
DNM3	-0.327	4.9e-16
N4BP2L1	-0.327	4.8e-16
MYL7	-0.326	6.5e-16
LOC439938	-0.326	5.9e-16
NDRG4	-0.326	6.9e-16
RASGEF1A	-0.326	6.3e-16
BMPER	-0.326	6.2e-16
MACF1	-0.325	8.6e-16
ATP13A2	-0.325	7.9e-16
CCSER2	-0.325	8.1e-16
NAV3	-0.324	1.1e-15
RFPL1-AS1	-0.324	1.0e-15
HLA-DRB1	-0.324	1.0e-15
SEPT8	-0.324	9.6e-16
KLRB1	-0.324	9.8e-16
FAM20C	-0.324	9.0e-16
TAPBP	-0.323	1.3e-15
CNTNAP1	-0.323	1.2e-15
C1orf173	-0.323	1.2e-15
CAPN3	-0.323	1.1e-15
ZYG11B	-0.323	1.2e-15
FNDC9	-0.323	1.2e-15
SGK3	-0.323	1.2e-15
LMBRD1	-0.322	1.6e-15
LOC157503	-0.322	1.4e-15
ANKS1A	-0.322	1.4e-15
TRIM74	-0.321	1.9e-15
HLA-DRA	-0.321	1.9e-15
GFOD1	-0.321	1.7e-15
PPP1R18	-0.321	1.7e-15
ABCA9	-0.321	2.0e-15
WWP1	-0.321	1.7e-15
NTRK1	-0.321	2.0e-15
AIFM2	-0.321	2.0e-15
MAPT	-0.320	2.3e-15
PTPRA	-0.320	2.1e-15
PLA2R1	-0.320	2.3e-15
ERAP1	-0.320	2.5e-15
MPEG1	-0.320	2.3e-15
PPP3CB	-0.320	2.5e-15
POMT1	-0.320	2.1e-15
KGFLP1	-0.320	2.5e-15
CTSK	-0.319	2.8e-15
CAPN2	-0.319	2.8e-15
AK5	-0.319	2.6e-15
BEND6	-0.319	2.9e-15
NAAA	-0.319	2.6e-15
PPP2R2B	-0.319	2.7e-15
STX12	-0.318	3.2e-15
RILP	-0.318	3.5e-15
KIF5A	-0.318	3.4e-15
HLA-DRB5	-0.317	4.7e-15
GNG2	-0.317	4.5e-15
IGSF21	-0.317	4.4e-15
VSTM2A	-0.317	4.2e-15
FRY	-0.317	4.6e-15
LOC157562	-0.317	4.0e-15
TMSB10	-0.317	4.5e-15
DGKA	-0.317	4.1e-15
HLA-DOA	-0.317	4.4e-15
CLIP2	-0.317	4.4e-15
ARHGEF37	-0.317	4.5e-15
ARL8A	-0.317	4.3e-15
SHISA4	-0.316	5.5e-15
ZMIZ2	-0.316	5.2e-15
FGF7	-0.316	4.8e-15
PDXK	-0.315	7.1e-15
AOAH	-0.315	6.7e-15
MICALL2	-0.315	6.2e-15
MTFR1L	-0.315	6.1e-15
LRRC3B	-0.315	6.2e-15
TP63	-0.315	5.9e-15
TUBB6	-0.315	6.4e-15
SLC4A3	-0.315	6.1e-15
UBR4	-0.315	6.3e-15
SLC9A6	-0.314	7.4e-15
CACNA1G	-0.314	7.2e-15
GRB10	-0.314	8.0e-15
ULK2	-0.314	8.3e-15
LHFPL2	-0.314	7.7e-15
EBF1	-0.314	7.4e-15
AKAP6	-0.314	7.3e-15
SCN2A	-0.313	1.1e-14
KNDC1	-0.313	1.0e-14
TNNI3K	-0.313	9.3e-15
SERINC1	-0.313	9.7e-15
HLA-DRB3	-0.313	9.8e-15
HLA-DPB1	-0.313	1.0e-14
SPSB1	-0.312	1.2e-14
C5orf4	-0.312	1.2e-14
KLHDC9	-0.311	1.4e-14
NPC2	-0.311	1.5e-14
INPP1	-0.311	1.6e-14
PCDH20	-0.311	1.6e-14
FAM134B	-0.311	1.5e-14
NNAT	-0.311	1.5e-14
PTBP3	-0.311	1.6e-14
BCL6	-0.311	1.6e-14
FSTL5	-0.311	1.5e-14
FAM102B	-0.311	1.5e-14
PBX1 TF	-0.311	1.6e-14
ZBTB16	-0.311	1.4e-14
ANXA6	-0.310	1.9e-14
PJA2	-0.310	1.9e-14
TMEM130	-0.310	1.7e-14
PAK6	-0.310	1.8e-14
HLA-DMB	-0.310	1.8e-14
C10orf76	-0.310	1.7e-14
LRCH1	-0.310	1.8e-14
RUNDC3B	-0.309	2.2e-14
C1orf216	-0.309	2.4e-14
MAN1C1	-0.308	2.9e-14
FMO3	-0.308	3.0e-14
TMEM71	-0.308	2.9e-14
MYO7A	-0.308	2.7e-14
HBEGF	-0.308	2.9e-14
SNPH	-0.308	2.9e-14
TMCC3	-0.308	2.8e-14
C12orf54	-0.308	3.1e-14
CA13	-0.308	3.0e-14
PLEC	-0.308	2.7e-14
PKIA	-0.307	3.5e-14
CPNE3	-0.307	3.6e-14
GNL1	-0.307	3.3e-14
ANXA2	-0.307	3.1e-14
PPP2R2C	-0.307	3.2e-14
PPP2R5B	-0.307	3.3e-14
HK1	-0.307	3.6e-14
WDR47	-0.307	3.4e-14
PQLC3	-0.307	3.5e-14
DPYSL2	-0.307	3.7e-14
GRID2	-0.307	3.2e-14
ZCWPW1	-0.306	4.3e-14
GPLD1	-0.306	3.8e-14
GLTSCR1L	-0.306	4.4e-14
LOC155060	-0.305	5.4e-14
PCGF5	-0.305	5.2e-14
SDCBP	-0.305	5.3e-14
HDAC5	-0.305	4.7e-14
DAB2IP	-0.305	5.3e-14
FBXO31	-0.305	4.8e-14
TOX2	-0.305	5.3e-14
PLB1	-0.305	5.0e-14
AIF1	-0.305	4.8e-14
TMEM255A	-0.305	5.1e-14
LGI4	-0.305	5.1e-14
DYNC1I1	-0.305	5.0e-14
DGKD	-0.305	5.0e-14
LIMK1	-0.305	5.0e-14
ZCCHC17	-0.304	6.1e-14
ANKFN1	-0.304	6.2e-14
EPDR1	-0.304	5.8e-14
DEF6	-0.304	5.7e-14
DPYD	-0.304	6.3e-14
SPTBN1	-0.304	6.2e-14
SCUBE2	-0.304	5.8e-14
NUDT9P1	-0.303	7.3e-14
PCED1B	-0.303	6.8e-14
EPS8L1	-0.303	7.4e-14
TUBB8	-0.303	7.1e-14
IL18R1	-0.303	7.1e-14
SBDS	-0.303	7.4e-14
C7orf53	-0.303	8.0e-14
TTC7A	-0.303	7.7e-14
MRAP2	-0.302	9.7e-14
FGD3	-0.302	8.4e-14
UTRN	-0.302	9.1e-14
CDH6	-0.302	8.3e-14
LASP1	-0.302	8.5e-14
DENND3	-0.302	9.8e-14
ZNF18	-0.302	9.9e-14
CHMP2B	-0.301	1.0e-13
IL7R	-0.301	1.1e-13
SSFA2	-0.301	1.2e-13
IL13RA1	-0.301	1.2e-13
SRCIN1	-0.300	1.3e-13
TMEM66	-0.300	1.3e-13
P2RY14	-0.300	1.5e-13
SEPP1	-0.300	1.5e-13
ZEB2	-0.300	1.4e-13

## Sheet: Pos Correl_Kocak
Genes correlated positively with hASH1 (Kocak dataset)
HUGO	R	pval
ASCL1	1.000	0.0e+00
RFC5	0.519	2.9e-42
E2F7	0.518	2.6e-42
OIP5	0.515	7.1e-42
TICRR	0.507	2.0e-40
TYMS	0.501	2.1e-39
MCM2	0.498	6.9e-39
NCAPD2	0.496	1.6e-38
BMP7	0.496	1.8e-38
SKP2	0.495	1.8e-38
TIMELESS	0.494	3.3e-38
UHRF1	0.490	1.6e-37
RAD51	0.489	1.7e-37
AURKA	0.488	2.3e-37
FAM83D	0.488	2.4e-37
CDK4	0.488	2.8e-37
KIF18B	0.486	4.9e-37
ARHGAP11A	0.486	4.5e-37
ESPL1	0.484	1.1e-36
NCAPH	0.483	1.5e-36
EXO1	0.483	1.5e-36
PLK1	0.483	1.2e-36
NUSAP1	0.482	1.7e-36
MCM10	0.481	3.2e-36
E2F1	0.480	4.3e-36
ALK	0.480	3.5e-36
CCNB2	0.479	6.5e-36
BRIP1	0.478	8.2e-36
CCNA2	0.478	8.3e-36
C16orf59	0.478	8.6e-36
SNRPF	0.476	1.5e-35
GTSE1	0.476	1.7e-35
CDC6	0.475	2.1e-35
CENPM	0.475	2.3e-35
FOXM1	0.474	2.9e-35
E2F8	0.474	2.8e-35
LOC728688	0.474	3.5e-35
TRIAP1	0.472	6.8e-35
CHEK1	0.472	5.5e-35
CENPA	0.472	7.1e-35
KIF4A	0.471	7.4e-35
CDC45	0.471	8.0e-35
CDCA5	0.470	1.4e-34
PHF21B	0.470	1.5e-34
NEIL3	0.469	1.9e-34
CCNB1	0.467	3.3e-34
HJURP	0.466	5.1e-34
FAM72D	0.466	5.9e-34
KIF20A	0.465	7.7e-34
DTL	0.465	7.1e-34
ACTL6A	0.465	7.6e-34
SAP30	0.465	7.9e-34
ERCC6L	0.465	7.9e-34
FANCI	0.465	7.1e-34
MKS1	0.464	8.7e-34
TPX2	0.464	8.3e-34
POC1A	0.464	1.1e-33
MLF1IP	0.463	1.3e-33
KIAA0101	0.462	1.9e-33
FANCD2	0.462	2.2e-33
TRIP13	0.462	2.3e-33
GSG2	0.461	2.6e-33
BLM	0.461	3.2e-33
SKA3	0.461	2.7e-33
SUV39H2	0.461	2.6e-33
DLGAP5	0.461	2.4e-33
CHAF1A	0.460	3.2e-33
SLIT3	0.460	4.1e-33
PARPBP	0.459	4.8e-33
H2AFX	0.459	5.6e-33
MAD2L1	0.459	4.7e-33
CENPH	0.459	5.5e-33
SRSF9	0.458	6.5e-33
SPC25	0.458	7.5e-33
TACC3	0.458	7.4e-33
NCAPG	0.458	6.4e-33
BUB1B	0.457	1.0e-32
RAD54L	0.457	8.5e-33
TROAP	0.457	9.6e-33
POLA2	0.456	1.3e-32
MYBL2	0.456	1.5e-32
FAM64A	0.456	1.5e-32
KIF23	0.456	1.3e-32
RFC4	0.454	3.2e-32
HMGB2	0.454	2.5e-32
TK1	0.453	3.9e-32
FEN1	0.453	3.7e-32
PKMYT1	0.453	3.7e-32
TIPIN	0.452	5.4e-32
BRCA2	0.451	8.3e-32
KIFC1	0.451	8.8e-32
ESCO2	0.449	1.4e-31
GINS2	0.448	2.5e-31
MPHOSPH9	0.447	3.3e-31
MND1	0.446	5.0e-31
RRM2	0.446	4.8e-31
CDT1	0.446	4.8e-31
TRAIP	0.446	4.7e-31
AUNIP	0.446	4.1e-31
RMI2	0.445	7.0e-31
AURKB	0.445	6.0e-31
RANBP1	0.445	5.8e-31
RNASEH2A	0.444	9.4e-31
CCDC85C	0.444	9.8e-31
SRSF9P1	0.443	1.1e-30
CDC42EP3	0.443	1.1e-30
LOC391247	0.443	1.3e-30
PCNA	0.442	2.0e-30
CDC25A	0.441	2.4e-30
SPC24	0.441	2.9e-30
POLE2	0.441	2.9e-30
ALKBH2	0.440	3.5e-30
MCM3	0.440	3.2e-30
LRR1	0.440	3.1e-30
DEPDC1B	0.440	3.1e-30
SNRPB	0.439	4.3e-30
RNFT2	0.439	5.3e-30
SGOL1	0.439	5.3e-30
CDKN3	0.438	7.5e-30
GMNN	0.438	7.7e-30
KNSTRN	0.438	6.0e-30
CDK1	0.437	9.0e-30
UNG	0.436	1.3e-29
PIF1	0.435	2.0e-29
C11orf82	0.435	2.0e-29
CHEK2	0.435	1.9e-29
CENPN	0.434	2.9e-29
HNRNPD	0.433	4.0e-29
UBE2T	0.433	3.6e-29
CDC25C	0.433	3.2e-29
PTTG1	0.433	3.0e-29
MRPL51	0.433	4.0e-29
MTFR2	0.432	5.0e-29
RACGAP1P	0.431	5.9e-29
ZWINT	0.431	6.2e-29
UBE2C	0.431	6.7e-29
WDR76	0.431	7.3e-29
CENPW	0.431	6.2e-29
NEK2	0.430	9.4e-29
CEP55	0.430	8.8e-29
ZNF695	0.430	8.8e-29
CENPF	0.430	8.8e-29
MKI67	0.429	1.4e-28
RUVBL1	0.429	1.2e-28
KIF15	0.429	1.2e-28
CENPE	0.429	1.2e-28
LOC389842	0.429	1.3e-28
BRCA1	0.429	1.2e-28
UCK2	0.428	1.7e-28
TMEM194A	0.428	2.0e-28
DHFR	0.428	2.0e-28
RAN	0.427	2.2e-28
PTTG2	0.427	2.1e-28
SKA1	0.427	2.3e-28
CASC5	0.427	2.1e-28
RAD51AP1	0.426	3.5e-28
KIF18A	0.426	3.2e-28
SHCBP1	0.426	3.6e-28
KIF14	0.425	4.9e-28
CKS2	0.425	3.9e-28
ECT2	0.425	4.5e-28
CDCA2	0.424	5.9e-28
PAICS	0.424	6.8e-28
transcriptional repressor Act	0.424	6.6e-28
NUP37	0.424	5.5e-28
POLQ	0.424	5.8e-28
POLD1	0.423	8.5e-28
CKAP2L	0.422	1.3e-27
BUB1	0.422	1.0e-27
ANP32D	0.421	1.5e-27
SEPT11	0.421	1.7e-27
PTTG3P	0.421	1.8e-27
MPST	0.421	1.5e-27
SSRP1	0.420	1.9e-27
C20orf72	0.420	2.0e-27
HDGF	0.419	2.7e-27
FBXO5	0.419	2.6e-27
APEX1	0.419	2.7e-27
ATP5G2	0.419	2.7e-27
SMC4	0.418	3.6e-27
CDCA8	0.418	3.8e-27
DLL3	0.418	4.5e-27
TRIM59	0.418	4.1e-27
POLR3K	0.417	6.1e-27
PRIM1	0.417	5.3e-27
MED12L	0.416	7.6e-27
PBK	0.416	8.1e-27
KIF11	0.416	8.5e-27
HELLS	0.416	7.2e-27
MELK	0.415	9.5e-27
MRPL33	0.415	9.5e-27
HMGB3P1	0.414	1.6e-26
COMMD4	0.413	2.0e-26
CDK2	0.413	1.9e-26
PLK4	0.412	2.4e-26
CCDC34	0.412	2.6e-26
C14orf93	0.412	2.6e-26
DET1	0.412	2.6e-26
C4orf46	0.411	3.1e-26
MAGOHB	0.411	3.2e-26
ODC1	0.411	3.1e-26
KIF2C	0.411	3.6e-26
ASPM	0.411	3.3e-26
NUF2	0.410	4.9e-26
RNF150	0.410	4.5e-26
CENPK	0.409	6.2e-26
NUP93	0.408	1.0e-25
HMGB3	0.408	1.0e-25
ANP32A	0.407	1.1e-25
DARS2	0.407	1.2e-25
WDR62	0.407	1.3e-25
CDCA3	0.407	1.2e-25
BIRC5	0.407	1.4e-25
EME1	0.406	1.9e-25
SAPCD2	0.406	1.9e-25
KNTC1	0.406	1.9e-25
H2AFZ	0.406	1.6e-25
C16orf88	0.405	2.5e-25
HMMR	0.405	2.3e-25
FANCA	0.405	2.1e-25
HMGB3P5	0.405	2.3e-25
ATP6V0A2	0.404	2.9e-25
MCM5	0.404	3.4e-25
GINS1	0.403	4.3e-25
KIF22	0.403	4.2e-25
C17orf53	0.403	4.6e-25
C19orf48	0.402	6.2e-25
DSCC1	0.402	5.2e-25
LIG1	0.401	8.4e-25
PSRC1	0.401	8.7e-25
TOMM22	0.401	7.0e-25
ANLN	0.400	9.9e-25
GAR1	0.400	1.0e-24
PCNAP3	0.399	1.2e-24
KDELC1	0.399	1.2e-24
CKS1B	0.398	1.7e-24
GJC1	0.398	1.9e-24
CEP152	0.398	1.9e-24
KIAA1524	0.398	1.7e-24
WDHD1	0.398	1.6e-24
CDCA7	0.397	2.4e-24
GPR125	0.397	2.5e-24
DEPDC1	0.397	2.7e-24
PRIM2	0.397	2.6e-24
WEE1	0.397	2.6e-24
PYCR1	0.396	3.3e-24
TOP2A	0.396	3.4e-24
MDK	0.396	3.2e-24
WDR53	0.396	3.0e-24
UBE2I	0.395	4.6e-24
RBMX	0.395	4.0e-24
DTYMK	0.395	4.6e-24
TMPO	0.394	5.7e-24
FAM60A	0.394	5.8e-24
LMNB1	0.393	8.4e-24
SAAL1	0.393	8.8e-24
HIST1H1B	0.393	8.3e-24
YARS2	0.393	7.5e-24
ZNF48	0.393	7.9e-24
NOA1	0.392	1.2e-23
NDC80	0.392	1.1e-23
HIST3H2BB	0.392	9.1e-24
TTF2	0.392	1.1e-23
THG1L	0.392	9.2e-24
HAUS8	0.391	1.4e-23
CEP128	0.391	1.4e-23
CDCA4	0.391	1.6e-23
DIAPH3	0.391	1.3e-23
XRCC2	0.391	1.5e-23
GINS3	0.390	1.9e-23
CLSPN	0.390	1.7e-23
GCN1L1	0.389	2.2e-23
SNRPD3	0.389	2.2e-23
LOC440292	0.388	3.5e-23
TTK	0.388	3.1e-23
NAP1L1	0.388	3.8e-23
FAM111B	0.386	5.5e-23
DANCR	0.386	5.4e-23
SPATA5	0.386	5.9e-23
KIF24	0.385	7.6e-23
ALYREF	0.385	7.8e-23
JAGN1	0.385	7.5e-23
CNIH4	0.385	7.9e-23
CCNF	0.385	8.1e-23
SLC16A1	0.384	1.0e-22
TMEM97	0.384	9.3e-23
UBE2S	0.384	1.2e-22
CITED1	0.384	1.1e-22
PPAT	0.383	1.5e-22
SETD8	0.383	1.3e-22
PRKAB1	0.383	1.4e-22
TEX15	0.383	1.4e-22
PCBP2	0.382	1.6e-22
SMIM7	0.382	1.8e-22
PARP1	0.382	1.9e-22
DBF4	0.382	1.8e-22
MIS18A	0.382	1.8e-22
ITPRIPL1	0.382	1.6e-22
C10orf2	0.381	2.2e-22
HIST1H2BD	0.381	2.3e-22
C17orf89	0.381	2.2e-22
CBR4	0.381	2.2e-22
ZSCAN2	0.380	3.1e-22
GMPS	0.380	3.3e-22
LOC440288	0.380	3.4e-22
SNRPA	0.380	3.0e-22
TSFM	0.379	3.6e-22
POLE	0.379	4.6e-22
ZNF764	0.379	4.7e-22
RAD51C	0.378	6.0e-22
PC	0.378	6.0e-22
ALG3	0.377	6.9e-22
SHMT2	0.377	6.8e-22
DLEU1	0.377	7.4e-22
MRPS7	0.377	6.6e-22
HIST1H1E	0.377	7.9e-22
PIGM	0.377	7.9e-22
RPA3	0.377	8.0e-22
PPP1R14B	0.377	7.6e-22
NUDT5	0.376	9.7e-22
MCM6	0.375	1.4e-21
WDR34	0.375	1.2e-21
BORA	0.375	1.3e-21
DDB2	0.375	1.3e-21
PAM16	0.375	1.1e-21
DDX11	0.374	1.6e-21
TEX19	0.374	1.5e-21
DDX39A	0.374	1.5e-21
RPLP0P6	0.374	1.5e-21
QTRTD1	0.374	1.5e-21
UBE2N	0.374	1.5e-21
MASTL	0.373	2.0e-21
PRC1	0.373	2.1e-21
H1FX	0.373	2.1e-21
ORC1	0.372	3.1e-21
CDC20	0.372	2.6e-21
E2F2	0.372	2.5e-21
URB2	0.372	3.1e-21
RPLP0P4	0.372	3.1e-21
SAC3D1	0.372	2.8e-21
EXOSC3	0.371	4.1e-21
LSM4	0.371	3.5e-21
C4orf21	0.371	4.0e-21
PIGA	0.370	4.9e-21
CCDC51	0.370	5.3e-21
SNHG1	0.370	4.5e-21
HNRNPAB	0.370	5.2e-21
ZNF367	0.370	5.3e-21
ZNF616	0.369	6.4e-21
LOC442075	0.369	6.8e-21
DEPDC4	0.369	6.5e-21
CKAP2	0.369	5.8e-21
PLAGL2	0.369	5.9e-21
HMGB3P27	0.369	6.3e-21
SNF8	0.369	5.8e-21
VRK1	0.368	8.6e-21
SNRPE	0.367	9.5e-21
HNRNPA3	0.367	1.2e-20
MRPS30	0.367	9.5e-21
EXOSC9	0.367	9.7e-21
AHCY	0.367	1.0e-20
DNAJC14	0.366	1.5e-20
SCML2	0.366	1.4e-20
ICA1	0.365	1.7e-20
TRA2B	0.365	1.6e-20
NUDT1	0.365	1.6e-20
SNRPD1	0.365	1.7e-20
UBN1	0.365	1.9e-20
CDK2AP1	0.365	1.8e-20
CHAC2	0.365	1.6e-20
POLA1	0.364	2.7e-20
MRPS27	0.363	2.8e-20
NUTF2	0.363	3.4e-20
C18orf56	0.363	3.4e-20
HIRIP3	0.363	2.9e-20
MRPL11	0.363	3.2e-20
MCM8	0.363	3.1e-20
RFC3	0.362	3.6e-20
EIF4E	0.362	3.6e-20
XKR5	0.362	4.3e-20
HIST1H2BF	0.362	3.9e-20
RFWD3	0.362	3.6e-20
SNRNP25	0.362	3.6e-20
DDX11L2	0.362	4.3e-20
TLX2	0.361	5.3e-20
RPLP0P5	0.360	7.4e-20
CENPI	0.360	6.9e-20
ATAD2	0.360	6.0e-20
PLS1	0.360	6.8e-20
LOC81691	0.360	6.5e-20
TMEM27	0.360	7.4e-20
IDH2	0.360	6.6e-20
HIST1H2BB	0.360	6.8e-20
FBXO22	0.360	6.2e-20
CEP72	0.359	9.5e-20
MSH6	0.359	8.3e-20
TMEM237	0.359	9.0e-20
DNA2	0.358	1.1e-19
RACGAP1	0.358	1.1e-19
FANCB	0.358	1.1e-19
RCCD1	0.358	1.1e-19
HIST1H2AL	0.358	1.2e-19
FAM122B	0.358	1.1e-19
LMNB2	0.357	1.5e-19
RHNO1	0.357	1.6e-19
HIST1H2BH	0.357	1.4e-19
HIST1H2BN	0.356	1.9e-19
POLR2F	0.356	1.8e-19
HAUS5	0.356	1.9e-19
LARS2	0.356	1.8e-19
PSAT1	0.356	2.0e-19
PA2G4	0.356	1.8e-19
NEUROD4	0.356	1.9e-19
DCTPP1	0.356	1.8e-19
IGF2BP3	0.355	2.5e-19
ZNF93	0.355	2.1e-19
ZNF607	0.355	2.2e-19
RPAP1	0.355	2.6e-19
LOC646903	0.354	2.8e-19
SENP2	0.354	3.4e-19
RRM1	0.354	3.3e-19
INSM1	0.354	3.2e-19
MYCN	0.354	3.1e-19
RTKN2	0.354	2.8e-19
HIST1H2BL	0.353	4.1e-19
SGOL2	0.353	4.1e-19
FBL	0.353	3.6e-19
ZNF620	0.353	3.9e-19
ICT1	0.353	4.0e-19
LOC643513	0.352	4.5e-19
CCDC138	0.352	5.1e-19
METTL13	0.352	4.8e-19
ENDOG	0.352	4.5e-19
HMGA1	0.351	6.3e-19
UTP20	0.351	6.0e-19
TMEM48	0.351	7.0e-19
EIF4EBP1	0.351	6.2e-19
NUP107	0.351	6.1e-19
HIST1H4C	0.351	6.5e-19
DSN1	0.351	6.9e-19
RPL22L1	0.350	8.9e-19
SPATA5L1	0.350	8.6e-19
HIST1H2BO	0.350	8.7e-19
PDSS1	0.350	8.2e-19
HIST1H2BE	0.350	7.8e-19
TRMT6	0.350	9.0e-19
ADSL	0.349	9.8e-19
KRTAP4-7	0.349	1.1e-18
CCT3	0.349	1.0e-18
POLR2H	0.348	1.3e-18
PRMT5	0.348	1.3e-18
PARP16	0.348	1.4e-18
RCC1	0.348	1.3e-18
TMA16	0.348	1.3e-18
LOC642958	0.347	1.7e-18
LOC391470	0.347	1.7e-18
CCDC15	0.346	2.0e-18
GAPDHP64	0.346	2.4e-18
LPPR5	0.346	2.3e-18
HIST1H1C	0.346	2.0e-18
NME4	0.346	2.2e-18
CISD2	0.346	2.4e-18
PRMT6	0.345	2.7e-18
NHEJ1	0.345	3.2e-18
PFAS	0.345	3.0e-18
HIST1H3H	0.345	3.2e-18
COPZ1	0.345	3.0e-18
UMPS	0.345	2.8e-18
TDP1	0.345	2.6e-18
SLC27A2	0.344	3.7e-18
ST8SIA5	0.344	3.5e-18
HIST1H4A	0.344	3.3e-18
HIST1H4L	0.344	4.1e-18
EBP	0.344	3.5e-18
LOC152217	0.344	3.3e-18
QSOX2	0.343	5.1e-18
PXMP2	0.343	5.0e-18
LOC100009676	0.343	4.4e-18
ASF1B	0.343	5.0e-18
BANF1	0.343	4.5e-18
ADM	0.343	4.4e-18
DUT	0.342	5.7e-18
HIST1H2BG	0.342	6.3e-18
LOC727751	0.342	5.9e-18
HAUS3	0.341	8.1e-18
FBXO43	0.341	8.1e-18
DKC1	0.341	7.3e-18
AEN	0.341	8.1e-18
ANP32BP1	0.341	8.0e-18
CENPL	0.340	1.1e-17
ZBED4	0.340	9.4e-18
DNMT3A	0.340	9.6e-18
PSAT1P3	0.340	9.6e-18
RNASEH2B	0.340	1.0e-17
THOC6	0.340	8.6e-18
C14orf80	0.340	8.6e-18
MRPL3	0.339	1.3e-17
ZWILCH	0.339	1.3e-17
DDX54	0.339	1.3e-17
NONO	0.339	1.2e-17
FUBP1	0.339	1.1e-17
STIL	0.339	1.4e-17
RPS6KA6	0.338	1.5e-17
RASL10B	0.338	1.5e-17
HIST1H1D	0.338	1.6e-17
POLE3	0.338	1.5e-17
TMEM251	0.338	1.6e-17
ATIC	0.338	1.6e-17
C21orf58	0.338	1.5e-17
POLH	0.338	1.5e-17
METAP1	0.337	2.0e-17
VKORC1	0.337	1.9e-17
MCCC1	0.337	2.0e-17
C19orf40	0.337	1.9e-17
CLK2	0.337	1.8e-17
THOC3	0.337	1.9e-17
ANP32B	0.337	2.0e-17
PHB	0.337	2.1e-17
BAZ1A	0.336	2.4e-17
WDR54	0.336	2.4e-17
ZNF829	0.336	2.2e-17
REC8	0.336	2.7e-17
H2AFY	0.336	2.6e-17
HIST1H2BC	0.336	2.5e-17
DHODH	0.336	2.4e-17
EXOSC2	0.336	2.7e-17
PSMC3IP	0.335	3.4e-17
ZNF876P	0.335	3.5e-17
IPO11	0.335	3.5e-17
ZNF511	0.334	4.4e-17
LETM1	0.334	4.1e-17
GLB1L2	0.334	4.1e-17
MRPL10	0.333	4.8e-17
ZNF84	0.333	4.8e-17
ATP5I	0.333	4.5e-17
ZNF682	0.333	4.9e-17
INO80C	0.333	4.9e-17
MIR17HG	0.333	4.5e-17
LOC494150	0.333	5.0e-17
LOC402093	0.333	4.5e-17
GEMIN6	0.333	4.9e-17
CCNJ	0.333	5.6e-17
LOC442157	0.333	4.9e-17
ACSM3	0.332	6.5e-17
CPSF3	0.332	5.7e-17
BCDIN3D	0.331	8.0e-17
ZNRF3	0.331	7.6e-17
MBLAC2	0.331	8.1e-17
CPSF6	0.331	8.8e-17
DPH5	0.331	8.8e-17
MAZ	0.330	1.1e-16
WDR5	0.330	1.1e-16
WRAP53	0.330	9.2e-17
LOC391566	0.330	1.0e-16
DAZAP1	0.330	9.7e-17
E2F3	0.330	9.6e-17
MNX1	0.330	1.1e-16
DDX55	0.330	9.2e-17
GPN3	0.330	9.6e-17
BOLA2B	0.329	1.1e-16
PTBP1	0.329	1.2e-16
LOC375295	0.329	1.2e-16
SNRPG	0.329	1.4e-16
GPX7	0.329	1.2e-16
POLR1D	0.329	1.2e-16
PSMC3	0.329	1.2e-16
CRHR1-IT1	0.329	1.2e-16
ABCA12	0.328	1.7e-16
SMARCC1	0.328	1.5e-16
INCENP	0.328	1.6e-16
ZC3H8	0.328	1.5e-16
METTL21A	0.328	1.6e-16
MED28	0.328	1.5e-16
CHRNA5	0.327	1.9e-16
PROSER1	0.327	2.0e-16
NCAPG2	0.327	1.9e-16
ZNF670	0.327	1.8e-16
HIST1H4B	0.327	1.9e-16
CCDC150	0.327	2.1e-16
HIST1H2BJ	0.327	1.8e-16
UBE2NL	0.327	2.1e-16
E2F6	0.327	2.0e-16
IGFBPL1	0.327	2.0e-16
TTC8	0.326	2.3e-16
CCDC86	0.326	2.6e-16
ALMS1	0.326	2.7e-16
SLC25A5	0.326	2.6e-16
CYP27B1	0.326	2.7e-16
TMEM33	0.326	2.2e-16
TAF5	0.326	2.4e-16
TCF19	0.326	2.5e-16
LOC400036	0.325	3.2e-16
FBXW8	0.325	3.1e-16
ZNF239	0.325	3.1e-16
MRPS34	0.325	3.3e-16
GTPBP1	0.325	2.9e-16
FARP1	0.325	2.9e-16
FAM104B	0.324	3.9e-16
TONSL	0.324	3.6e-16
CIT	0.324	3.5e-16
TIMM9	0.324	3.8e-16
AIMP2	0.324	4.4e-16
ATF1	0.323	4.7e-16
MANF	0.323	4.8e-16
HN1L	0.323	4.4e-16
EIF3F	0.323	5.2e-16
CTPS1	0.323	4.7e-16
H2AFV	0.323	4.6e-16
CLP1	0.323	4.7e-16
SETP16	0.323	4.6e-16
LYAR	0.323	5.5e-16
MRPL42	0.323	5.5e-16
TRIM28	0.323	4.5e-16
IFRD2	0.322	6.3e-16
XPNPEP3	0.322	5.6e-16
RPLP0P3	0.322	6.3e-16
SASS6	0.322	6.5e-16
ACPL2	0.322	6.6e-16
ZNF598	0.322	5.9e-16
POLD2	0.321	7.1e-16
SIGMAR1	0.321	8.0e-16
METTL1	0.321	8.2e-16
RAE1	0.321	8.4e-16
C2orf48	0.321	8.4e-16
CSNK2A2	0.321	7.0e-16
ILF3	0.321	7.0e-16
CXorf24	0.321	8.2e-16
ZNF167	0.321	8.5e-16
NME1	0.320	9.3e-16
C1orf112	0.320	9.2e-16
EMC9	0.320	9.1e-16
ADAM22	0.320	9.0e-16
BYSL	0.320	8.7e-16
WDR12	0.320	1.0e-15
WHSC2	0.320	8.6e-16
SORD	0.320	9.6e-16
NDUFAB1	0.320	1.0e-15
MRPL12	0.320	9.8e-16
SYT6	0.320	1.1e-15
ACAA2	0.320	1.1e-15
C2orf68	0.320	8.9e-16
SHQ1	0.319	1.3e-15
SHD	0.319	1.2e-15
LSM3	0.319	1.3e-15
IL17RB	0.319	1.3e-15
IGSF9	0.319	1.3e-15
HSD17B10	0.319	1.3e-15
TOB1-AS1	0.319	1.3e-15
TMEM186	0.319	1.1e-15
SLC25A10	0.319	1.3e-15
FIP1L1	0.319	1.2e-15
RAD18	0.319	1.1e-15
CNOT10	0.318	1.6e-15
PUS1	0.318	1.6e-15
SNRPD2	0.318	1.5e-15
LOC129560	0.318	1.6e-15
NHP2	0.318	1.5e-15
DNAJB11	0.318	1.5e-15
HIST1H2BM	0.318	1.5e-15
C12orf45	0.318	1.5e-15
CDC7	0.318	1.4e-15
TBL1Y	0.317	2.0e-15
FOXN3-AS1	0.317	1.9e-15
JMJD6	0.317	1.9e-15
GSPT1	0.317	2.0e-15
GUF1	0.317	1.7e-15
HNRNPL	0.317	1.8e-15
TSEN54	0.317	1.9e-15
MTHFD1	0.316	2.3e-15
BOD1L2	0.316	2.4e-15
SPAG5	0.316	2.4e-15
SLBP	0.316	2.4e-15
EFCAB2	0.316	2.5e-15
RNF34	0.316	2.4e-15
YLPM1	0.316	2.4e-15
C12orf43	0.316	2.1e-15
C14orf166	0.316	2.4e-15
ZBTB39	0.316	2.5e-15
RUVBL2	0.316	2.4e-15
OSTCP4	0.316	2.1e-15
HIST1H3F	0.316	2.3e-15
DLK1	0.316	2.3e-15
HIST1H4D	0.316	2.4e-15
FUZ	0.316	2.3e-15
SNRNP35	0.315	3.0e-15
KIAA1958	0.315	2.6e-15
RRP1B	0.315	3.1e-15
GCSH	0.315	2.9e-15
SUV39H1	0.315	2.8e-15
DNMT1	0.315	3.1e-15
C5orf34	0.314	3.6e-15
MRPL9	0.314	3.7e-15
GSTCD	0.314	3.6e-15
RPLP0	0.314	3.4e-15
PTPN21	0.314	3.5e-15
NCAPD3	0.314	3.2e-15
CS	0.313	4.8e-15
SPINK5	0.313	4.4e-15
CENPV	0.313	4.4e-15
CSTF1	0.313	4.8e-15
TCF3	0.313	4.5e-15
CMSS1	0.313	4.4e-15
ANP32C	0.313	4.3e-15
FLJ40712	0.312	5.0e-15
C3orf17	0.312	6.0e-15
LOC401127	0.312	5.1e-15
DGKE	0.312	5.5e-15
FANCM	0.312	5.1e-15
ILF2P2	0.312	5.4e-15
NETO2	0.312	5.4e-15
FLAD1	0.311	6.3e-15
ZNF253	0.311	7.0e-15
EFCAB11	0.311	6.2e-15
BRPF1	0.311	6.2e-15
UTP15	0.310	8.0e-15
AMMECR1	0.309	1.1e-14
POLR2D	0.309	9.6e-15
KCTD8	0.309	1.1e-14
NEDD1	0.309	9.8e-15
GAPDHP29	0.309	1.1e-14
DLX6	0.309	9.9e-15
RPS21	0.309	1.0e-14
PACRGL	0.309	9.8e-15
CDK19	0.309	1.1e-14
ZNF519	0.309	1.1e-14
ANP32E	0.309	1.0e-14
CHST14	0.309	1.1e-14
SIVA1	0.309	1.0e-14
SET	0.308	1.3e-14
LRRC59	0.308	1.4e-14
GALNT6	0.308	1.2e-14
HIST1H2BI	0.308	1.4e-14
PRDX4	0.308	1.3e-14
PDP2	0.308	1.2e-14
RPGRIP1L	0.308	1.2e-14
HNRNPF	0.308	1.2e-14
MRPL14	0.308	1.3e-14
DNAL1	0.307	1.6e-14
XRCC1	0.307	1.7e-14
POLR1B	0.307	1.7e-14
SLC25A5P7	0.307	1.7e-14
HPDL	0.307	1.7e-14
LOC388152	0.307	1.7e-14
TFDP1	0.307	1.6e-14
DMC1	0.307	1.7e-14
SNRPD2P1	0.307	1.5e-14
PPP4C	0.307	1.7e-14
RPS2P32	0.307	1.7e-14
GABRB3	0.307	1.7e-14
UFD1L	0.307	1.5e-14
MCM4	0.307	1.5e-14
SPATA18	0.306	1.9e-14
ALDH7A1	0.306	2.2e-14
CDC25B	0.306	1.8e-14
TLE3	0.306	2.1e-14
TIGD3	0.306	1.8e-14
TRMT112P6	0.306	2.0e-14
NUP62CL	0.306	1.9e-14
ANKLE2	0.306	2.0e-14
KIAA1143	0.305	2.4e-14
LOC100287639	0.305	2.3e-14
LOC390282	0.305	2.5e-14
ZNF384	0.305	2.7e-14
ELAVL1	0.305	2.2e-14
MRPL23	0.305	2.3e-14
LINC00691	0.305	2.3e-14
PRTFDC1	0.304	2.9e-14
TRAF7	0.304	3.0e-14
CSRP2	0.304	2.7e-14
PPAN-P2RY11	0.304	3.0e-14
UTP3	0.304	3.2e-14
C2orf44	0.304	2.8e-14
SLC30A6	0.304	2.7e-14
CMBL	0.303	3.6e-14
SUPT4H1	0.303	3.5e-14
MNS1	0.303	3.4e-14
TRAP1	0.303	3.6e-14
TBX2	0.303	3.5e-14
SLC25A39	0.303	3.6e-14
SOCS2	0.303	3.8e-14
SLC25A3	0.302	4.4e-14
TOMM40	0.302	4.6e-14
TMEM101	0.302	4.6e-14
LCMT2	0.302	4.6e-14
MRPL53	0.302	4.5e-14
GAPDHP70	0.302	4.5e-14
NPM1	0.302	4.4e-14
CBLN1	0.301	6.1e-14
GNPNAT1	0.301	6.0e-14
CHAF1B	0.301	5.4e-14
MDM2	0.301	5.2e-14
MTHFD2	0.301	5.4e-14
GGCT	0.301	5.6e-14
ZNF238	0.301	5.3e-14
AGSK1	0.301	5.8e-14
EARS2	0.301	5.4e-14
GLDC	0.301	5.2e-14
ZNF257	0.300	6.8e-14
MRPS23	0.300	7.3e-14
GAPDHP28	0.300	7.3e-14
RRP15	0.300	7.3e-14
CHCHD3P3	0.300	6.2e-14
DDX19B	0.300	6.3e-14
LOC392387	0.300	7.5e-14
MARS2	0.300	6.6e-14
NOP2	0.300	6.9e-14
USP7	0.300	7.5e-14
GAPDHP21	0.300	6.3e-14
ZNF530	0.300	6.9e-14
