# Supplementary material for: Achaete-Scute Homolog 1 Expression Controls Cellular Differentiation of Neuroblastoma
Source: Front Mol Neurosci. 2016 Dec 21;9:156. doi: 10.3389/fnmol.2016.00156 (PMC5174122; doi:10.3389/fnmol.2016.00156)
Supplement: Supplementary file 1 [file DataSheet_1.zip › New folder (2)/Kasim Supplementary Table S5.xlsx]

## Sheet: Summary
GO ONTOLOGY DATABASE
Enrichment of Gene Ontology Biological Process terms
Displaying only results with P<0.05
VERSTEEG	Reference list	Genes uploaded
Mapped IDs:	20814	96
Unmapped IDs:	0	7
Mapped IDs:	20814	356
Unmapped IDs:	0	10
ASGHARZADEH
Mapped IDs:	20814	539
Unmapped IDs:	0	35
Mapped IDs:	20814	1331
Unmapped IDs:	0	24
KOCAK
Mapped IDs:	20814	399
Unmapped IDs:	0	20
Mapped IDs:	20814	729
Unmapped IDs:	0	80

## Sheet: VERSTEEG DATASET
VERSTEEG DATASET
NEGATIVELY CORRELATED
GO biological process complete	# of identified genes	Fold Enrichment	Representation (+/-)	P value
regulation of neuron projection development	11	5.76	+	0.0288
regulation of neurogenesis	14	4.5	+	0.022
regulation of nervous system development	15	4.28	+	0.0174
generation of neurons	20	3.25	+	0.0209
neurogenesis	21	3.2	+	0.0138
nervous system development	28	2.88	+	0.00141
Unclassified	15	0.8	-	0
POSITIVELY CORRELATED
GO biological process complete	# of identified genes	Fold Enrichment	Representation (+/-)	P value
regulation of attachment of spindle microtubules to kinetochore	5	26.58	+	0.0131
regulation of chromosome segregation	19	13.55	+	7.09e-12
regulation of cell cycle process	57	6	+	3.2e-23
regulation of cell cycle	73	4.53	+	2.1e-23
regulation of microtubule cytoskeleton organization	16	7.14	+	1.47e-05
regulation of microtubule-based process	16	6.04	+	0.00015
regulation of organelle organization	49	2.59	+	1.21e-05
regulation of transcription involved in G1/S transition of mitotic cell cycle	11	24.74	+	1.56e-08
G1/S transition of mitotic cell cycle	20	10.44	+	1.52e-10
mitotic cell cycle phase transition	38	8.96	+	3.41e-20
cell cycle phase transition	39	8.98	+	7.77e-21
cell cycle process	121	6.6	+	2.73e-60
cell cycle	131	5.87	+	2.43e-60
single-organism cellular process	259	1.31	+	1.5e-07
single-organism process	279	1.27	+	1.33e-07
cellular process	305	1.24	+	5.74e-09
mitotic cell cycle	105	8.14	+	1.15e-59
mitotic cell cycle process	103	8.19	+	1.27e-58
cell cycle G1/S phase transition	20	10.44	+	1.52e-10
regulation of metabolic process	147	1.4	+	0.0125
regulation of cellular metabolic process	140	1.4	+	0.0256
regulation of macromolecule metabolic process	145	1.48	+	0.000492
regulation of primary metabolic process	139	1.42	+	0.0146
kinetochore organization	5	24.36	+	0.02
chromosome organization	73	4.38	+	1.63e-22
organelle organization	134	2.51	+	1.16e-21
cellular component organization	168	1.92	+	1.6e-16
cellular component organization or biogenesis	172	1.91	+	6.77e-17
protein complex subunit organization	73	2.83	+	5.68e-12
macromolecular complex subunit organization	90	2.38	+	4.1e-11
protein localization to chromosome, centromeric region	5	22.49	+	0.0295
cellular localization	65	1.82	+	0.0139
CENP-A containing nucleosome assembly	11	22.18	+	4.96e-08
histone exchange	11	15.69	+	1.86e-06
ATP-dependent chromatin remodeling	13	12.26	+	8.59e-07
chromatin remodeling	15	6.31	+	0.000237
chromatin organization	28	2.59	+	0.0473
nucleosome organization	16	6.68	+	3.71e-05
protein-DNA complex subunit organization	21	6.11	+	7.16e-07
DNA replication-independent nucleosome assembly	12	17.99	+	5.96e-08
DNA replication-independent nucleosome organization	12	17.99	+	5.96e-08
chromatin assembly or disassembly	17	6.72	+	1.13e-05
nucleosome assembly	15	7.76	+	1.58e-05
protein complex assembly	59	3.1	+	1.16e-10
protein complex biogenesis	59	3.1	+	1.16e-10
cellular component biogenesis	82	2.13	+	2.78e-07
macromolecular complex assembly	68	2.88	+	3.06e-11
cellular component assembly	76	2.22	+	2.43e-07
chromatin assembly	15	6.85	+	8.13e-05
DNA packaging	23	8.1	+	3.12e-10
DNA conformation change	28	6.65	+	6.15e-11
protein-DNA complex assembly	20	6.72	+	3.92e-07
cellular macromolecular complex assembly	38	3.12	+	7.44e-06
CENP-A containing chromatin organization	11	22.18	+	4.96e-08
centromere complex assembly	13	21.72	+	7.67e-10
chromatin remodeling at centromere	11	20.75	+	1e-07
mitotic chromosome condensation	5	20.88	+	0.0421
mitotic sister chromatid segregation	21	13.95	+	1.19e-13
sister chromatid segregation	40	13.6	+	4.36e-28
nuclear chromosome segregation	46	11.85	+	3.16e-30
chromosome segregation	53	11.48	+	1.08e-34
single-organism organelle organization	124	3.24	+	1.26e-29
mitotic nuclear division	64	10.6	+	1.05e-40
nuclear division	70	8.8	+	8.73e-40
organelle fission	71	8.52	+	1.58e-39
chromosome condensation	8	15.09	+	0.000726
mitotic prometaphase	30	17.72	+	1.39e-23
mitotic cell cycle phase	42	11.64	+	5.22e-27
cell cycle phase	42	11.64	+	5.22e-27
biological phase	42	11.42	+	1.08e-26
spindle assembly checkpoint	6	16.7	+	0.017
spindle checkpoint	8	17.99	+	0.000191
cell cycle checkpoint	28	8.35	+	2.28e-13
mitotic spindle checkpoint	6	15.95	+	0.0221
negative regulation of mitotic metaphase/anaphase transition	6	15.95	+	0.0221
regulation of mitotic metaphase/anaphase transition	12	15.25	+	3.88e-07
regulation of metaphase/anaphase transition of cell cycle	12	14.93	+	4.95e-07
regulation of cell cycle phase transition	37	6.74	+	1.57e-15
regulation of sister chromatid segregation	14	12.79	+	9.46e-08
regulation of chromosome organization	21	4.45	+	0.000176
regulation of mitotic cell cycle phase transition	36	6.99	+	1.56e-15
regulation of mitotic cell cycle	48	6.06	+	3.66e-19
regulation of mitotic sister chromatid separation	14	16.37	+	3.7e-09
regulation of mitotic sister chromatid segregation	14	14.62	+	1.65e-08
regulation of mitotic nuclear division	25	10.83	+	3.37e-14
regulation of nuclear division	26	9.56	+	1.36e-13
regulation of cell division	34	7.5	+	2.02e-15
negative regulation of mitotic sister chromatid separation	8	18.71	+	0.000142
negative regulation of mitotic sister chromatid segregation	8	17.32	+	0.000255
negative regulation of mitotic nuclear division	10	16.24	+	8.87e-06
negative regulation of nuclear division	11	13.4	+	9.49e-06
negative regulation of cell division	15	14.15	+	4.24e-09
negative regulation of cell cycle process	29	7.89	+	2.68e-13
negative regulation of cell cycle	35	4.73	+	5.44e-10
negative regulation of mitotic cell cycle	25	7.27	+	2.57e-10
negative regulation of sister chromatid segregation	9	18.14	+	2.35e-05
negative regulation of chromosome segregation	9	17.54	+	3.15e-05
negative regulation of metaphase/anaphase transition of cell cycle	6	15.25	+	0.0285
negative regulation of cell cycle phase transition	20	7.9	+	2.3e-08
negative regulation of mitotic cell cycle phase transition	20	8.54	+	5.8e-09
negative regulation of proteasomal ubiquitin-dependent protein catabolic process	8	9.95	+	0.016
negative regulation of proteasomal protein catabolic process	8	8.83	+	0.0383
regulation of proteasomal protein catabolic process	14	4.62	+	0.0258
regulation of proteolysis involved in cellular protein catabolic process	21	4.85	+	4.03e-05
regulation of cellular protein catabolic process	21	4.5	+	0.000146
regulation of cellular protein metabolic process	70	1.72	+	0.0374
regulation of protein catabolic process	24	3.56	+	0.00106
negative regulation of macromolecule metabolic process	70	1.75	+	0.0208
regulation of proteasomal ubiquitin-dependent protein catabolic process	14	5.68	+	0.00237
mitotic cell cycle checkpoint	20	8.29	+	9.7e-09
mitotic cytokinesis	7	12.79	+	0.0138
cytoskeleton-dependent cytokinesis	8	11.69	+	0.00488
cell division	64	7.91	+	2.65e-33
mitotic spindle assembly	8	12.64	+	0.00274
mitotic spindle organization	15	13.49	+	8.23e-09
spindle organization	20	10.44	+	1.52e-10
microtubule cytoskeleton organization	32	5.41	+	1.95e-10
cytoskeleton organization	37	2.58	+	0.00154
microtubule-based process	38	4.26	+	1.05e-09
microtubule cytoskeleton organization involved in mitosis	8	12.64	+	0.00274
spindle assembly	11	9.46	+	0.000324
sister chromatid cohesion	23	12.22	+	5.72e-14
metaphase plate congression	8	11.69	+	0.00488
establishment of chromosome localization	9	9.07	+	0.00781
chromosome localization	9	8.92	+	0.00898
organelle localization	23	3.3	+	0.00694
establishment of organelle localization	21	3.52	+	0.0079
mitotic nuclear envelope disassembly	8	10.63	+	0.00987
nuclear envelope disassembly	8	9.95	+	0.016
membrane disassembly	8	9.95	+	0.016
mitotic anaphase	28	10.63	+	5.07e-16
anaphase	28	10.63	+	5.07e-16
mitotic M phase	32	10.81	+	6.31e-19
M phase	32	10.81	+	6.31e-19
spindle localization	7	10.49	+	0.0499
DNA damage response, signal transduction by p53 class mediator resulting in cell cycle arrest	11	10.37	+	0.000128
signal transduction involved in mitotic G1 DNA damage checkpoint	11	10.21	+	0.000151
signal transduction involved in mitotic DNA damage checkpoint	11	10.21	+	0.000151
signal transduction involved in DNA damage checkpoint	11	9.89	+	0.000206
DNA damage checkpoint	18	7.74	+	3.98e-07
DNA integrity checkpoint	21	8.41	+	2.03e-09
cellular response to DNA damage stimulus	46	3.78	+	1.62e-10
cellular response to stress	63	2.36	+	1.66e-06
signal transduction in response to DNA damage	12	7.31	+	0.00124
signal transduction involved in DNA integrity checkpoint	11	9.89	+	0.000206
signal transduction involved in cell cycle checkpoint	11	9.74	+	0.00024
mitotic DNA damage checkpoint	13	8.09	+	0.000118
mitotic DNA integrity checkpoint	14	8.19	+	2.82e-05
signal transduction involved in mitotic DNA integrity checkpoint	11	10.21	+	0.000151
signal transduction involved in mitotic cell cycle checkpoint	11	10.21	+	0.000151
intracellular signal transduction involved in G1 DNA damage checkpoint	11	10.21	+	0.000151
negative regulation of cell cycle G1/S phase transition	12	7.16	+	0.00154
regulation of cell cycle G1/S phase transition	17	6.76	+	1.02e-05
G1 DNA damage checkpoint	11	8.81	+	0.000655
mitotic G1 DNA damage checkpoint	11	8.93	+	0.000571
mitotic G1/S transition checkpoint	11	8.93	+	0.000571
negative regulation of G1/S transition of mitotic cell cycle	12	7.39	+	0.00111
regulation of G1/S transition of mitotic cell cycle	15	6.4	+	0.000196
DNA damage response, signal transduction by p53 class mediator	12	8.45	+	0.000263
signal transduction by p53 class mediator	12	5.61	+	0.019
positive regulation of cell cycle arrest	12	8.25	+	0.00034
regulation of cell cycle arrest	14	7.58	+	7.33e-05
positive regulation of cell cycle process	26	6.33	+	1.75e-09
positive regulation of cell cycle	28	5.04	+	4.47e-08
anaphase-promoting complex-dependent catabolic process	13	9.87	+	1.14e-05
proteasome-mediated ubiquitin-dependent protein catabolic process	18	4	+	0.00808
proteasomal protein catabolic process	18	3.87	+	0.0129
macromolecule metabolic process	184	1.47	+	1.06e-06
organic substance metabolic process	211	1.37	+	5.76e-06
metabolic process	231	1.36	+	4.1e-07
primary metabolic process	209	1.41	+	5.11e-07
cellular macromolecule metabolic process	177	1.56	+	1.61e-08
cellular metabolic process	209	1.45	+	3.52e-08
G2/M transition of mitotic cell cycle	19	8.23	+	4.08e-08
cell cycle G2/M phase transition	19	8.11	+	5.23e-08
DNA synthesis involved in DNA repair	10	8.01	+	0.00598
DNA repair	32	3.99	+	5.02e-07
DNA metabolic process	51	3.97	+	7.32e-13
nucleic acid metabolic process	118	1.77	+	6e-07
nucleobase-containing compound metabolic process	132	1.74	+	7.19e-08
organic cyclic compound metabolic process	142	1.7	+	2.81e-08
cellular nitrogen compound metabolic process	152	1.73	+	5.78e-10
nitrogen compound metabolic process	158	1.67	+	3.43e-09
heterocycle metabolic process	140	1.77	+	2.51e-09
cellular aromatic compound metabolic process	137	1.72	+	3.77e-08
DNA biosynthetic process	14	7	+	0.000196
nucleobase-containing compound biosynthetic process	84	1.64	+	0.0201
organic cyclic compound biosynthetic process	89	1.63	+	0.0113
organic substance biosynthetic process	132	1.67	+	1.39e-06
biosynthetic process	132	1.64	+	4.16e-06
heterocycle biosynthetic process	86	1.64	+	0.0142
cellular biosynthetic process	127	1.63	+	1.35e-05
cellular nitrogen compound biosynthetic process	103	1.74	+	4.36e-05
aromatic compound biosynthetic process	87	1.66	+	0.00777
cellular macromolecule biosynthetic process	106	1.73	+	2.94e-05
macromolecule biosynthetic process	111	1.77	+	2.53e-06
positive regulation of ubiquitin-protein ligase activity involved in regulation of mitotic cell cycle transition	10	7.69	+	0.00854
positive regulation of ubiquitin protein ligase activity	11	8.35	+	0.00111
regulation of ubiquitin protein ligase activity	11	7.23	+	0.00455
positive regulation of ubiquitin-protein transferase activity	11	6.7	+	0.00941
positive regulation of protein ubiquitination	14	4.68	+	0.0227
positive regulation of ligase activity	11	6.37	+	0.0153
regulation of ligase activity	11	5.74	+	0.0403
positive regulation of protein ubiquitination involved in ubiquitin-dependent protein catabolic process	10	6.5	+	0.0376
positive regulation of proteolysis involved in cellular protein catabolic process	14	4.7	+	0.0212
negative regulation of ubiquitin-protein ligase activity involved in mitotic cell cycle	9	7.41	+	0.0397
regulation of ubiquitin-protein ligase activity involved in mitotic cell cycle	10	8.12	+	0.00528
negative regulation of ubiquitin protein ligase activity	9	7.41	+	0.0397
meiosis I	10	6.8	+	0.0253
meiotic nuclear division	15	6.18	+	0.000311
meiotic cell cycle	19	6	+	7.52e-06
meiotic cell cycle process	16	6.2	+	0.000105
DNA replication	24	6.71	+	4.5e-09
positive regulation of mitotic cell cycle	12	6	+	0.00968
DNA recombination	21	5.79	+	1.85e-06
protein ubiquitination involved in ubiquitin-dependent protein catabolic process	12	5.24	+	0.0381
regulation of DNA replication	14	5.08	+	0.00874
regulation of DNA metabolic process	24	4.11	+	7.47e-05
RNA transport	14	5.08	+	0.00874
establishment of RNA localization	14	5.02	+	0.0101
RNA localization	15	4.85	+	0.00653
nucleic acid transport	14	5.08	+	0.00874
positive regulation of DNA metabolic process	14	4.4	+	0.045
cell proliferation	35	3.03	+	7.87e-05
Unclassified	25	0.36	-	0
G-protein coupled receptor signaling pathway	2	< 0.2	-	0.00157
sensory perception	1	< 0.2	-	0.0104
neurological system process	2	< 0.2	-	0.000611
system process	4	< 0.2	-	5.4e-06

## Sheet: KOCAK DATASET
KOCAK DATASET
NEGATIVELY CORRELATED
GO biological process complete	# of identified genes	Fold Enrichment	Representation (+/-)	P value
antigen processing and presentation of exogenous peptide antigen via MHC class II	11	6.24	+	0.0188
antigen processing and presentation of peptide antigen via MHC class II	11	6.1	+	0.023
antigen processing and presentation of peptide or polysaccharide antigen via MHC class II	11	5.86	+	0.034
neuron projection morphogenesis	25	3.28	+	0.00268
cell projection organization	41	2.38	+	0.00292
cellular component organization	140	1.43	+	0.0136
cellular component organization or biogenesis	141	1.4	+	0.0434
single-organism cellular process	279	1.26	+	2.5e-05
single-organism process	297	1.2	+	0.000527
cell morphogenesis	36	2.3	+	0.0333
cellular component morphogenesis	38	2.21	+	0.0438
anatomical structure morphogenesis	68	1.74	+	0.046
neuron projection development	31	2.98	+	0.000842
neuron development	36	2.71	+	0.000833
cell differentiation	94	1.56	+	0.0497
neuron differentiation	46	2.72	+	1.08e-05
generation of neurons	61	2.38	+	2.98e-06
neurogenesis	62	2.27	+	1.24e-05
nervous system development	78	1.93	+	0.000105
system development	112	1.5	+	0.0285
regulation of neuron projection development	26	3.28	+	0.00164
regulation of neuron differentiation	31	2.88	+	0.00176
regulation of neurogenesis	32	2.48	+	0.0277
regulation of biological process	250	1.22	+	0.0269
biological regulation	266	1.23	+	0.00249
regulation of nervous system development	36	2.47	+	0.00699
regulation of multicellular organismal development	60	1.87	+	0.0175
regulation of cell projection organization	28	2.71	+	0.0222
regulation of cellular component organization	75	1.74	+	0.0125
cytoskeleton organization	38	2.37	+	0.00939
phosphorylation	52	2.08	+	0.00483
phosphate-containing compound metabolic process	75	1.9	+	0.000373
phosphorus metabolic process	75	1.85	+	0.00118
intracellular signal transduction	57	1.88	+	0.0316
signal transduction	138	1.52	+	0.000352
single organism signaling	149	1.54	+	3.33e-05
signaling	149	1.54	+	3.47e-05
cellular response to stimulus	166	1.43	+	0.000574
cell communication	152	1.54	+	1.73e-05
regulation of transport	64	1.87	+	0.00873
regulation of localization	83	1.78	+	0.00105
regulation of cell communication	95	1.62	+	0.0087
regulation of response to stimulus	111	1.56	+	0.00484
establishment of localization	115	1.5	+	0.0167
localization	133	1.43	+	0.0238
Unclassified	55	0.7	-	0
gene expression	39	0.54	-	0.0184
nucleic acid metabolic process	39	0.52	-	0.00448
organic cyclic compound metabolic process	57	0.61	-	0.0317
POSITIVELY CORRELATED
GO biological process complete	# of identified genes	Fold Enrichment	Representation (+/-)	P value
'de novo' IMP biosynthetic process	5	20.39	+	0.0478
nucleotide biosynthetic process	25	3.78	+	0.000244
nucleoside phosphate biosynthetic process	25	3.72	+	0.000328
cellular metabolic process	457	1.54	+	2.01e-29
cellular process	625	1.24	+	5.77e-21
metabolic process	486	1.4	+	3.72e-21
organic substance metabolic process	463	1.47	+	1.37e-24
nucleobase-containing compound metabolic process	328	2.11	+	3.9e-42
organic cyclic compound metabolic process	341	2	+	2.33e-39
cellular nitrogen compound metabolic process	368	2.05	+	5.74e-47
nitrogen compound metabolic process	378	1.95	+	1.99e-43
heterocycle metabolic process	336	2.07	+	5.21e-42
cellular aromatic compound metabolic process	333	2.05	+	3.08e-40
primary metabolic process	460	1.52	+	1.15e-27
single-organism cellular process	511	1.26	+	5.61e-12
single-organism process	535	1.19	+	2.29e-07
single-organism metabolic process	249	1.6	+	1.08e-11
organic substance biosynthetic process	304	1.87	+	6.64e-28
biosynthetic process	306	1.86	+	2.02e-27
nucleobase-containing compound biosynthetic process	199	1.9	+	7.86e-16
organic cyclic compound biosynthetic process	207	1.86	+	1.54e-15
heterocycle biosynthetic process	203	1.89	+	3.93e-16
cellular biosynthetic process	301	1.89	+	2.94e-28
cellular nitrogen compound biosynthetic process	246	2.03	+	1.75e-25
aromatic compound biosynthetic process	202	1.88	+	9.85e-16
single-organism biosynthetic process	103	2.18	+	1.31e-09
organonitrogen compound biosynthetic process	84	2.28	+	2.97e-08
organonitrogen compound metabolic process	101	1.58	+	0.0334
nucleoside monophosphate biosynthetic process	15	4.92	+	0.00594
nuclear DNA replication	7	19.99	+	0.00074
cell cycle DNA replication	7	18.17	+	0.0014
DNA-dependent DNA replication	43	12.79	+	7.51e-29
DNA replication	73	9.97	+	8.12e-44
cellular macromolecule biosynthetic process	255	2.03	+	5.42e-27
macromolecule biosynthetic process	259	2.02	+	4.12e-27
macromolecule metabolic process	409	1.6	+	6.87e-27
cellular macromolecule metabolic process	402	1.73	+	1.4e-34
DNA metabolic process	148	5.63	+	3.07e-61
nucleic acid metabolic process	301	2.2	+	5.48e-41
cell cycle process	212	5.65	+	2.43e-92
cell cycle	235	5.15	+	7.81e-96
lagging strand elongation	6	19.03	+	0.00821
RNA metabolic process	196	1.65	+	2.7e-09
DNA strand elongation involved in DNA replication	17	21.1	+	2.26e-13
DNA strand elongation	17	17.33	+	5.44e-12
DNA unwinding involved in DNA replication	6	17.13	+	0.015
DNA duplex unwinding	20	7.42	+	8.68e-08
DNA geometric change	22	7.66	+	4.36e-09
DNA conformation change	72	8.36	+	3.48e-38
chromosome organization	182	5.33	+	1.21e-73
organelle organization	308	2.81	+	6.03e-66
cellular component organization	366	2.04	+	2.56e-46
cellular component organization or biogenesis	377	2.04	+	1.55e-48
telomere maintenance via recombination	19	16.95	+	1.61e-13
telomere maintenance	26	9.64	+	1.65e-13
single-organism organelle organization	250	3.19	+	2.5e-60
anatomical structure homeostasis	29	3.03	+	0.00197
telomere organization	26	9.28	+	4.05e-13
mitotic recombination	22	15.32	+	3.93e-15
DNA recombination	61	8.22	+	1.87e-31
DNA replication initiation	17	16.74	+	9.57e-12
regulation of attachment of spindle microtubules to kinetochore	6	15.57	+	0.0258
regulation of chromosome segregation	26	9.05	+	7.21e-13
regulation of cell cycle process	88	4.53	+	1.71e-27
regulation of cell cycle	112	3.39	+	3.05e-25
regulation of microtubule cytoskeleton organization	22	4.79	+	2.66e-05
regulation of microtubule-based process	22	4.05	+	0.000496
regulation of organelle organization	87	2.25	+	2.68e-08
regulation of transcription involved in G1/S transition of mitotic cell cycle	14	15.37	+	9.53e-09
G1/S transition of mitotic cell cycle	42	10.71	+	3.93e-25
mitotic cell cycle phase transition	70	8.06	+	4.77e-36
cell cycle phase transition	72	8.09	+	2.71e-37
mitotic cell cycle	180	6.82	+	1.87e-89
mitotic cell cycle process	176	6.84	+	1.94e-87
cell cycle G1/S phase transition	42	10.71	+	3.93e-25
regulation of cellular macromolecule biosynthetic process	195	1.43	+	0.000531
regulation of cellular biosynthetic process	204	1.39	+	0.00175
regulation of biosynthetic process	204	1.37	+	0.0043
regulation of metabolic process	287	1.33	+	7.25e-05
regulation of cellular metabolic process	273	1.33	+	0.000228
regulation of macromolecule biosynthetic process	200	1.43	+	0.000424
regulation of macromolecule metabolic process	280	1.39	+	1.26e-06
regulation of gene expression	207	1.4	+	0.00112
regulation of nucleic acid-templated transcription	171	1.38	+	0.0427
regulation of RNA biosynthetic process	174	1.4	+	0.0159
regulation of RNA metabolic process	185	1.44	+	0.000729
regulation of nucleobase-containing compound metabolic process	213	1.52	+	3.73e-07
regulation of primary metabolic process	270	1.34	+	0.000137
regulation of nitrogen compound metabolic process	224	1.49	+	6.09e-07
CENP-A containing nucleosome assembly	15	14.77	+	2.64e-09
histone exchange	16	11.14	+	2.84e-08
ATP-dependent chromatin remodeling	18	8.29	+	1.58e-07
chromatin remodeling	27	5.55	+	1.79e-08
chromatin modification	62	3.35	+	3.14e-12
chromatin organization	85	3.85	+	1.05e-21
macromolecular complex subunit organization	199	2.57	+	4.27e-32
nucleosome organization	44	8.97	+	2.12e-23
protein-DNA complex subunit organization	56	7.95	+	6.19e-28
protein complex subunit organization	140	2.65	+	4.89e-22
DNA replication-independent nucleosome assembly	17	12.45	+	1.07e-09
DNA replication-independent nucleosome organization	17	12.45	+	1.07e-09
chromatin assembly or disassembly	47	9.07	+	2.26e-25
nucleosome assembly	41	10.36	+	6.2e-24
protein complex assembly	102	2.62	+	1.36e-14
protein complex biogenesis	102	2.62	+	1.36e-14
cellular component biogenesis	177	2.24	+	5.46e-21
macromolecular complex assembly	131	2.71	+	3.87e-21
cellular component assembly	154	2.2	+	1.01e-16
chromatin assembly	44	9.81	+	6.06e-25
DNA packaging	55	9.46	+	4.37e-31
protein-DNA complex assembly	53	8.7	+	4.14e-28
cellular macromolecular complex assembly	83	3.33	+	2.98e-17
CENP-A containing chromatin organization	15	14.77	+	2.64e-09
centromere complex assembly	19	15.5	+	8.04e-13
chromatin remodeling at centromere	17	15.66	+	2.79e-11
mitotic chromosome condensation	7	14.28	+	0.00691
mitotic sister chromatid segregation	33	10.71	+	3.45e-19
sister chromatid segregation	63	10.46	+	1.52e-38
nuclear chromosome segregation	73	9.18	+	1.92e-41
chromosome segregation	85	8.99	+	3.73e-48
mitotic nuclear division	105	8.49	+	3.44e-58
nuclear division	124	7.61	+	1.92e-64
organelle fission	125	7.33	+	3.59e-63
chromosome condensation	11	10.13	+	0.000174
mitotic prophase	10	14.28	+	3.16e-05
mitotic cell cycle phase	65	8.8	+	1.92e-35
cell cycle phase	65	8.8	+	1.92e-35
biological phase	66	8.76	+	6e-36
prophase	10	14.28	+	3.16e-05
M phase	49	8.09	+	2.14e-24
mitotic M phase	49	8.09	+	2.14e-24
kinetochore organization	6	14.28	+	0.0422
DNA replication checkpoint	7	13.32	+	0.0109
DNA integrity checkpoint	34	6.65	+	1.36e-13
cell cycle checkpoint	46	6.7	+	1.89e-19
mitotic prometaphase	44	12.69	+	1.9e-29
nucleotide-excision repair, DNA gap filling	10	12.41	+	0.000116
nucleotide-excision repair	20	5.14	+	4.34e-05
DNA repair	96	5.84	+	3.65e-39
cellular response to DNA damage stimulus	120	4.81	+	1.19e-41
cellular response to stress	148	2.71	+	1.63e-24
response to stress	174	1.53	+	3.76e-05
strand displacement	11	12.08	+	2.93e-05
negative regulation of mitotic sister chromatid separation	10	11.42	+	0.000252
regulation of mitotic sister chromatid separation	16	9.14	+	5.09e-07
regulation of mitotic sister chromatid segregation	17	8.67	+	2.89e-07
regulation of mitotic nuclear division	35	7.4	+	1.75e-15
regulation of nuclear division	36	6.46	+	3.63e-14
regulation of cell division	51	5.49	+	3.91e-18
regulation of mitotic cell cycle	76	4.69	+	3.46e-24
regulation of sister chromatid segregation	18	8.03	+	2.62e-07
regulation of chromosome organization	39	4.03	+	4.84e-09
negative regulation of mitotic sister chromatid segregation	10	10.57	+	0.000511
negative regulation of mitotic nuclear division	12	9.52	+	7.89e-05
negative regulation of nuclear division	14	8.33	+	2.52e-05
negative regulation of organelle organization	30	2.96	+	0.00197
negative regulation of cell division	19	8.75	+	1.75e-08
negative regulation of cell cycle process	42	5.58	+	1.1e-14
negative regulation of cell cycle	52	3.43	+	3.54e-10
negative regulation of mitotic cell cycle	38	5.4	+	1.37e-12
negative regulation of sister chromatid segregation	11	10.83	+	8.87e-05
negative regulation of chromosome segregation	11	10.47	+	0.000125
negative regulation of chromosome organization	19	5.48	+	3.86e-05
oocyte maturation	7	11.1	+	0.0356
reproduction	84	1.83	+	0.000715
single organism reproductive process	81	1.98	+	4.78e-05
reproductive process	84	1.84	+	0.000671
spindle checkpoint	10	10.98	+	0.000361
sister chromatid cohesion	42	10.9	+	1.97e-25
DNA-dependent DNA replication maintenance of fidelity	9	10.71	+	0.0021
regulation of DNA-dependent DNA replication	15	10.2	+	4.51e-07
regulation of DNA replication	28	4.97	+	8.95e-08
regulation of DNA metabolic process	56	4.69	+	4.98e-17
histone phosphorylation	8	9.14	+	0.0308
histone modification	32	2.71	+	0.00537
covalent chromatin modification	34	2.81	+	0.00112
cellular protein metabolic process	172	1.42	+	0.00626
centrosome cycle	14	9.08	+	8.48e-06
centrosome organization	22	8.16	+	1.28e-09
microtubule organizing center organization	22	7.39	+	8.71e-09
microtubule cytoskeleton organization	55	4.54	+	4.73e-16
cytoskeleton organization	58	1.98	+	0.00847
microtubule-based process	61	3.34	+	6.82e-12
protein localization to chromosome	14	8.69	+	1.48e-05
mitotic metaphase plate congression	10	8.65	+	0.00315
metaphase plate congression	13	9.28	+	2.59e-05
establishment of chromosome localization	15	7.38	+	3.42e-05
chromosome localization	15	7.26	+	4.28e-05
mitotic spindle assembly	11	8.49	+	0.00101
mitotic spindle organization	21	9.22	+	4.54e-10
spindle organization	32	8.16	+	3.97e-15
microtubule cytoskeleton organization involved in mitosis	11	8.49	+	0.00101
spindle assembly	18	7.56	+	6.86e-07
organelle assembly	46	2.64	+	4.24e-05
base-excision repair	12	8.36	+	0.000321
translesion synthesis	12	8.36	+	0.000321
DNA synthesis involved in DNA repair	24	9.39	+	5.01e-12
DNA biosynthetic process	37	9.03	+	2.4e-19
postreplication repair	16	8.46	+	1.53e-06
pyrimidine nucleotide biosynthetic process	9	8.29	+	0.0169
pyrimidine-containing compound biosynthetic process	10	6.8	+	0.0266
regulation of mitotic metaphase/anaphase transition	13	8.07	+	0.000132
regulation of metaphase/anaphase transition of cell cycle	13	7.9	+	0.000169
regulation of cell cycle phase transition	51	4.54	+	1.13e-14
regulation of mitotic cell cycle phase transition	49	4.65	+	2.1e-14
double-strand break repair via homologous recombination	22	8.05	+	1.65e-09
recombinational repair	23	8.31	+	2.46e-10
double-strand break repair	33	6.2	+	2.93e-12
pyrimidine nucleoside biosynthetic process	9	8.03	+	0.0218
glycosyl compound biosynthetic process	17	3.91	+	0.0241
mitotic cytokinesis	9	8.03	+	0.0218
cytoskeleton-dependent cytokinesis	10	7.14	+	0.0174
cytokinesis	17	5.06	+	0.000763
cell division	110	6.64	+	8.61e-51
DNA damage response, detection of DNA damage	10	7.93	+	0.00685
termination of RNA polymerase II transcription	17	7.83	+	1.35e-06
RNA biosynthetic process	138	1.48	+	0.0142
gene expression	217	1.64	+	1.36e-10
DNA-templated transcription, termination	23	6.57	+	2.82e-08
G2 DNA damage checkpoint	9	7.79	+	0.0279
DNA damage checkpoint	28	5.88	+	1.79e-09
spliceosomal snRNP assembly	10	7.72	+	0.00874
mRNA splicing, via spliceosome	34	3.66	+	1.79e-06
mRNA processing	42	2.81	+	3.68e-05
RNA processing	69	2.37	+	6.62e-07
mRNA metabolic process	52	2.46	+	4.55e-05
RNA splicing, via transesterification reactions with bulged adenosine as nucleophile	34	3.66	+	1.79e-06
RNA splicing, via transesterification reactions	34	3.61	+	2.62e-06
RNA splicing	41	3.22	+	1.21e-06
ribonucleoprotein complex biogenesis	42	2.71	+	0.000102
mitotic interphase	12	7.61	+	0.000865
interphase	12	7.61	+	0.000865
mitotic anaphase	40	7.42	+	4.28e-18
anaphase	40	7.42	+	4.28e-18
positive regulation of cytokinesis	9	7.34	+	0.0445
positive regulation of cell division	19	4.37	+	0.00124
positive regulation of cell cycle process	45	5.35	+	2.94e-15
positive regulation of cell cycle	51	4.48	+	1.87e-14
regulation of cytokinesis	13	6.08	+	0.00322
DNA damage response, signal transduction by p53 class mediator resulting in cell cycle arrest	15	6.91	+	8.19e-05
signal transduction involved in mitotic G1 DNA damage checkpoint	15	6.8	+	0.000101
signal transduction involved in mitotic DNA damage checkpoint	15	6.8	+	0.000101
signal transduction involved in DNA damage checkpoint	15	6.59	+	0.000151
signal transduction in response to DNA damage	19	5.65	+	2.37e-05
signal transduction	102	0.62	-	1.81e-05
single organism signaling	105	0.59	-	2.96e-07
signaling	106	0.6	-	5.33e-07
cell communication	111	0.62	-	2.44e-06
signal transduction involved in DNA integrity checkpoint	15	6.59	+	0.000151
signal transduction involved in cell cycle checkpoint	15	6.49	+	0.000184
negative regulation of cell cycle phase transition	29	5.59	+	2.22e-09
mitotic DNA damage checkpoint	20	6.07	+	2.71e-06
mitotic DNA integrity checkpoint	23	6.57	+	2.82e-08
mitotic cell cycle checkpoint	33	6.68	+	3.51e-13
signal transduction involved in mitotic DNA integrity checkpoint	15	6.8	+	0.000101
signal transduction involved in mitotic cell cycle checkpoint	15	6.8	+	0.000101
intracellular signal transduction involved in G1 DNA damage checkpoint	15	6.8	+	0.000101
negative regulation of cell cycle G1/S phase transition	16	4.66	+	0.00519
regulation of cell cycle G1/S phase transition	23	4.47	+	4.33e-05
G1 DNA damage checkpoint	16	6.26	+	0.000104
mitotic G1 DNA damage checkpoint	16	6.34	+	8.59e-05
mitotic G1/S transition checkpoint	16	6.34	+	8.59e-05
negative regulation of G1/S transition of mitotic cell cycle	16	4.81	+	0.00347
negative regulation of mitotic cell cycle phase transition	28	5.84	+	2.13e-09
regulation of G1/S transition of mitotic cell cycle	22	4.58	+	5.88e-05
DNA damage response, signal transduction by p53 class mediator	19	6.54	+	2.27e-06
signal transduction by p53 class mediator	21	4.8	+	6e-05
positive regulation of cell cycle arrest	17	5.71	+	0.000137
regulation of cell cycle arrest	19	5.02	+	0.000151
mitotic nuclear envelope disassembly	10	6.49	+	0.0398
cellular component disassembly	47	2.6	+	4.68e-05
regulation of G2/M transition of mitotic cell cycle	12	6.46	+	0.00479
regulation of cell cycle G2/M phase transition	16	7.61	+	6.83e-06
homologous chromosome segregation	11	6.41	+	0.0152
meiosis I	21	6.97	+	8.23e-08
meiotic nuclear division	31	6.23	+	2e-11
meiotic cell cycle	41	6.33	+	3.61e-16
meiotic cell cycle process	33	6.24	+	2.43e-12
meiotic chromosome segregation	17	7.24	+	4.28e-06
G2/M transition of mitotic cell cycle	30	6.34	+	3.57e-11
cell cycle G2/M phase transition	30	6.25	+	5.2e-11
positive regulation of mitotic cell cycle phase transition	12	6.12	+	0.00843
positive regulation of cell cycle phase transition	14	6.45	+	0.000581
positive regulation of mitotic cell cycle	23	5.61	+	6.01e-07
mitochondrial translational elongation	18	6.12	+	1.84e-05
mitochondrial translation	22	5.93	+	5.68e-07
mitochondrion organization	51	2.42	+	0.000106
translation	44	2.91	+	5.2e-06
peptide biosynthetic process	46	2.9	+	2.49e-06
peptide metabolic process	46	2.26	+	0.00363
cellular amide metabolic process	54	2.09	+	0.00376
amide biosynthetic process	50	2.72	+	3.33e-06
translational elongation	19	4.41	+	0.0011
chromosome organization involved in meiotic cell cycle	11	6.04	+	0.0266
regulation of DNA recombination	12	5.91	+	0.0121
mitochondrial translational termination	17	5.64	+	0.000162
translational termination	18	5.59	+	7.31e-05
cellular protein complex disassembly	22	5.15	+	7.45e-06
protein complex disassembly	25	4.13	+	4.49e-05
macromolecular complex disassembly	25	3.92	+	0.000119
regulation of DNA repair	15	5.64	+	0.00111
regulation of response to DNA damage stimulus	22	4.3	+	0.000178
RNA 3'-end processing	18	5.19	+	0.000218
cellular response to UV	12	5.19	+	0.0442
response to UV	19	4.27	+	0.00178
response to radiation	39	2.67	+	0.000482
transcription-coupled nucleotide-excision repair	13	5.08	+	0.0227
regulation of signal transduction by p53 class mediator	28	4.9	+	1.19e-07
anaphase-promoting complex-dependent catabolic process	13	4.82	+	0.04
positive regulation of DNA metabolic process	29	4.45	+	4.88e-07
response to ionizing radiation	22	4.3	+	0.000178
mRNA export from nucleus	15	4.24	+	0.0357
RNA export from nucleus	18	4.59	+	0.00132
nuclear export	19	3.72	+	0.0137
nucleocytoplasmic transport	35	2.87	+	0.000423
nuclear transport	37	2.97	+	7.7e-05
RNA transport	23	4.08	+	0.000223
establishment of RNA localization	23	4.03	+	0.000278
RNA localization	27	4.26	+	5.69e-06
nucleic acid transport	23	4.08	+	0.000223
nucleobase-containing compound transport	23	3.38	+	0.00559
mRNA transport	19	3.99	+	0.00489
mRNA-containing ribonucleoprotein complex export from nucleus	15	4.24	+	0.0357
ribonucleoprotein complex export from nucleus	17	4.26	+	0.00795
ribonucleoprotein complex localization	17	4.15	+	0.0112
protein sumoylation	17	4.22	+	0.00894
peptidyl-lysine modification	33	3	+	0.000377
nuclear import	17	3.71	+	0.049
nucleic acid phosphodiester bond hydrolysis	32	3.58	+	1.03e-05
macromolecule methylation	23	3.19	+	0.0151
methylation	31	3.03	+	0.000771
cellular amino acid metabolic process	30	2.59	+	0.0296
cell proliferation	54	2.28	+	0.000268
ncRNA metabolic process	41	2.18	+	0.0365
negative regulation of macromolecule metabolic process	123	1.5	+	0.0295
Unclassified	74	0.52	-	0
cell surface receptor signaling pathway	36	0.48	-	0.00126
cell adhesion	11	0.3	-	0.00414
biological adhesion	11	0.3	-	0.00364
positive regulation of immune system process	9	0.3	-	0.0343
regulation of immune system process	20	0.41	-	0.0164
positive regulation of intracellular signal transduction	9	0.29	-	0.025
cation transport	8	0.28	-	0.0406
ion transport	18	0.4	-	0.0281
regulation of cell motility	6	0.24	-	0.0356
regulation of cellular component movement	6	0.22	-	0.00651
regulation of locomotion	6	0.22	-	0.00651
cell-cell signaling	6	0.23	-	0.0115
regulation of ion transport	3	< 0.2	-	0.0124
G-protein coupled receptor signaling pathway	5	< 0.2	-	2.7e-09
regulation of transmembrane transport	1	< 0.2	-	0.0396
sensory perception of smell	1	< 0.2	-	0.016
sensory perception of chemical stimulus	1	< 0.2	-	0.00144
sensory perception	7	0.21	-	0.000269
neurological system process	9	0.21	-	6.81e-07
system process	14	0.22	-	1.52e-10

## Sheet: ASGHARZADEH DATASET
ASGHARZADEH DATASET
NEGATIVELY CORRELATED
GO biological process complete	# of identified genes	Fold Enrichment	Representation (+/-)	P value
regulation of calcineurin-NFAT signaling cascade	7	15.9	+	0.00336
regulation of calcium-mediated signaling	13	6.61	+	0.00125
regulation of intracellular signal transduction	81	1.88	+	0.000283
regulation of signal transduction	121	1.75	+	4.19e-06
regulation of cell communication	141	1.78	+	2.8e-08
regulation of cellular process	332	1.25	+	5.28e-05
regulation of biological process	352	1.27	+	3.1e-07
biological regulation	376	1.29	+	1.1e-09
regulation of signaling	140	1.79	+	2.12e-08
regulation of response to stimulus	185	1.92	+	3.58e-16
response to hydroperoxide	6	14.48	+	0.0387
response to stress	125	1.48	+	0.0228
response to stimulus	289	1.49	+	3.89e-13
response to chemical	144	1.45	+	0.00924
interferon-gamma-mediated signaling pathway	15	8.27	+	7.27e-06
cytokine-mediated signaling pathway	36	3.05	+	5.38e-05
cellular response to cytokine stimulus	42	2.65	+	0.000147
response to cytokine	45	2.42	+	0.00066
cellular response to chemical stimulus	95	1.62	+	0.0146
cellular response to stimulus	240	1.53	+	2.05e-10
cellular process	428	1.14	+	0.000851
cell surface receptor signaling pathway	114	2.06	+	6.43e-10
signal transduction	208	1.7	+	7.08e-13
single organism signaling	228	1.74	+	2.4e-16
signaling	228	1.74	+	2.6e-16
single-organism process	433	1.3	+	1.08e-16
cell communication	231	1.74	+	1.96e-16
single-organism cellular process	398	1.33	+	1.27e-14
cellular response to interferon-gamma	19	6.06	+	7.23e-06
response to interferon-gamma	19	5.13	+	0.000103
innate immune response	43	2.73	+	4.62e-05
immune response	79	2.8	+	2.08e-12
immune system process	115	2.24	+	1.74e-12
defense response	73	2.32	+	2.8e-07
positive regulation of synaptic transmission	17	5.97	+	6.96e-05
positive regulation of cell communication	72	1.82	+	0.00672
positive regulation of cellular process	176	1.46	+	0.000219
positive regulation of biological process	195	1.5	+	2.79e-06
positive regulation of signaling	71	1.82	+	0.00814
modulation of synaptic transmission	25	3.2	+	0.00483
negative regulation of cell projection organization	18	4.73	+	0.000819
regulation of cell projection organization	38	2.72	+	0.00038
regulation of cellular component organization	100	1.72	+	0.000519
negative regulation of cellular component organization	36	2.35	+	0.0246
negative regulation of cellular process	153	1.43	+	0.0113
negative regulation of biological process	164	1.43	+	0.0037
positive regulation of lymphocyte proliferation	15	4.36	+	0.0252
regulation of lymphocyte activation	29	2.78	+	0.0101
regulation of leukocyte activation	33	2.79	+	0.00166
regulation of immune system process	91	2.55	+	2.32e-12
regulation of cell activation	39	3.08	+	9.41e-06
positive regulation of leukocyte activation	25	3.11	+	0.00768
positive regulation of immune system process	62	2.77	+	7.84e-09
positive regulation of cell activation	27	3.28	+	0.00105
regulation of lymphocyte proliferation	19	3.74	+	0.0117
regulation of mononuclear cell proliferation	19	3.71	+	0.0136
regulation of leukocyte proliferation	20	3.73	+	0.00656
positive regulation of mononuclear cell proliferation	15	4.29	+	0.0301
positive regulation of leukocyte proliferation	16	4.38	+	0.011
synapse organization	16	4.23	+	0.0171
cellular component organization	180	1.36	+	0.0204
lipid transport	24	3.77	+	0.000445
single-organism transport	135	1.64	+	2.25e-05
single-organism localization	143	1.63	+	7.46e-06
localization	203	1.62	+	3.67e-10
transport	158	1.58	+	8.67e-06
establishment of localization	163	1.58	+	3.81e-06
lipid localization	26	3.73	+	0.00015
T cell activation	21	3.72	+	0.00367
lymphocyte activation	31	3.48	+	3.22e-05
leukocyte activation	35	3.25	+	1.81e-05
cell activation	43	2.91	+	7.12e-06
T cell aggregation	21	3.72	+	0.00367
lymphocyte aggregation	22	3.86	+	0.00105
leukocyte aggregation	23	3.93	+	0.000401
leukocyte cell-cell adhesion	26	3.92	+	5.62e-05
single organismal cell-cell adhesion	34	3	+	0.000213
cell-cell adhesion	47	2.94	+	8.21e-07
cell adhesion	67	2.49	+	9.57e-08
biological adhesion	67	2.48	+	1.18e-07
single organism cell adhesion	35	2.94	+	0.000214
positive regulation of homotypic cell-cell adhesion	20	3.63	+	0.0101
positive regulation of cell-cell adhesion	21	3.28	+	0.0254
regulation of cell-cell adhesion	33	3.31	+	3.37e-05
regulation of cell adhesion	53	3.21	+	1.8e-09
positive regulation of cell adhesion	34	3.43	+	8.2e-06
regulation of homotypic cell-cell adhesion	30	3.71	+	1.35e-05
negative regulation of cell adhesion	20	3.48	+	0.0186
positive regulation of neuron projection development	21	3.42	+	0.0135
regulation of neuron projection development	31	2.89	+	0.0019
regulation of neuron differentiation	36	2.48	+	0.0077
regulation of neurogenesis	40	2.29	+	0.013
regulation of cell differentiation	76	1.96	+	0.000158
regulation of developmental process	103	1.8	+	2.99e-05
regulation of nervous system development	48	2.44	+	0.000182
regulation of multicellular organismal development	85	1.97	+	1.76e-05
regulation of multicellular organismal process	137	2.04	+	1.83e-12
generation of neurons	67	1.94	+	0.00189
neurogenesis	68	1.85	+	0.00813
nervous system development	97	1.78	+	0.000165
system development	144	1.43	+	0.0274
single-multicellular organism process	197	1.45	+	3.32e-05
multicellular organismal process	222	1.36	+	0.000396
positive regulation of neuron differentiation	26	3.22	+	0.00255
positive regulation of neurogenesis	28	2.81	+	0.0127
positive regulation of cell differentiation	45	2.09	+	0.0302
positive regulation of developmental process	60	2.01	+	0.00238
positive regulation of nervous system development	35	3.05	+	8.6e-05
positive regulation of multicellular organismal process	80	2.2	+	3.55e-07
positive regulation of cell projection organization	24	3.01	+	0.0225
positive regulation of cellular component organization	62	2.08	+	0.00051
positive regulation of leukocyte cell-cell adhesion	19	3.4	+	0.0464
regulation of leukocyte cell-cell adhesion	26	3.29	+	0.00167
adaptive immune response	24	3.35	+	0.00368
regulation of T cell activation	25	3.31	+	0.00264
regulation of leukocyte differentiation	20	3.29	+	0.0428
regulation of immune effector process	33	3.08	+	0.000186
negative regulation of immune system process	27	2.91	+	0.00997
axonogenesis	24	2.91	+	0.0403
axon development	27	3	+	0.00589
neuron projection development	34	2.42	+	0.0251
cell projection organization	54	2.32	+	0.000113
neuron development	41	2.28	+	0.0107
cell morphogenesis involved in neuron differentiation	27	2.86	+	0.0142
actin cytoskeleton organization	27	2.7	+	0.0392
regulation of cytokine production	39	2.67	+	0.000396
activation of immune response	29	2.64	+	0.0269
positive regulation of immune response	42	2.89	+	1.4e-05
positive regulation of response to stimulus	96	1.92	+	3.91e-06
regulation of immune response	61	2.78	+	9.98e-09
regulation of ion transport	40	2.63	+	0.000426
regulation of transport	91	1.96	+	4.37e-06
regulation of localization	122	1.94	+	4.62e-09
chemotaxis	31	2.6	+	0.0174
taxis	31	2.59	+	0.0182
response to external stimulus	86	1.83	+	0.000364
locomotion	67	2.32	+	1.71e-06
positive regulation of GTPase activity	41	2.55	+	0.000637
regulation of GTPase activity	45	2.59	+	9.6e-05
regulation of hydrolase activity	69	2.01	+	0.000326
regulation of catalytic activity	106	1.77	+	3.72e-05
regulation of molecular function	128	1.77	+	6.26e-07
positive regulation of hydrolase activity	55	2.35	+	5.74e-05
positive regulation of catalytic activity	70	1.79	+	0.0179
positive regulation of molecular function	84	1.81	+	0.000755
immune effector process	31	2.52	+	0.0316
negative regulation of multicellular organismal process	62	2.44	+	1.39e-06
behavior	33	2.42	+	0.0349
regulation of response to external stimulus	57	2.38	+	1.84e-05
inorganic ion homeostasis	34	2.36	+	0.0428
ion homeostasis	37	2.46	+	0.00649
chemical homeostasis	49	2.14	+	0.00596
regulation of biological quality	157	1.78	+	6.75e-10
regulation of secretion	40	2.25	+	0.0212
cell migration	44	2.24	+	0.00713
cell motility	47	2.17	+	0.00691
movement of cell or subcellular component	70	2.12	+	3.23e-05
localization of cell	47	2.17	+	0.00691
regulation of cell motility	41	2.21	+	0.0228
regulation of cellular component movement	45	2.24	+	0.00528
regulation of locomotion	43	2.14	+	0.0294
regulation of defense response	42	2.18	+	0.0236
regulation of response to stress	70	1.86	+	0.00457
positive regulation of transport	50	2.07	+	0.0118
negative regulation of response to stimulus	72	2.03	+	0.000104
regulation of protein localization	49	1.98	+	0.0486
regulation of cellular localization	64	1.96	+	0.00247
negative regulation of signaling	59	1.92	+	0.014
negative regulation of cell communication	59	1.9	+	0.02
vesicle-mediated transport	59	1.85	+	0.0453
intracellular signal transduction	72	1.75	+	0.0234
Unclassified	40	0.38	-	0
transcription, DNA-templated	24	0.36	-	3.83e-06
cellular macromolecule biosynthetic process	41	0.44	-	5.69e-07
macromolecule biosynthetic process	42	0.44	-	3.45e-07
organic substance biosynthetic process	68	0.57	-	5.9e-05
biosynthetic process	68	0.56	-	1.93e-05
cellular biosynthetic process	65	0.55	-	2.7e-05
cellular macromolecule metabolic process	122	0.71	-	0.0115
nucleic acid-templated transcription	24	0.36	-	3.76e-06
RNA biosynthetic process	24	0.35	-	3.52e-07
RNA metabolic process	31	0.35	-	6.08e-10
nucleic acid metabolic process	37	0.37	-	1.94e-11
nucleobase-containing compound metabolic process	50	0.43	-	4.63e-10
organic cyclic compound metabolic process	63	0.5	-	2.78e-08
cellular nitrogen compound metabolic process	61	0.46	-	4.62e-11
nitrogen compound metabolic process	75	0.52	-	6.53e-09
heterocycle metabolic process	53	0.44	-	2.62e-10
cellular aromatic compound metabolic process	55	0.46	-	1.28e-09
nucleobase-containing compound biosynthetic process	34	0.44	-	2.47e-05
organic cyclic compound biosynthetic process	39	0.47	-	7.73e-05
heterocycle biosynthetic process	36	0.45	-	4.65e-05
cellular nitrogen compound biosynthetic process	38	0.42	-	2.61e-07
aromatic compound biosynthetic process	37	0.47	-	0.000106
gene expression	38	0.39	-	7.09e-10
POSITIVELY CORRELATED
GO biological process complete	# of identified genes	Fold Enrichment	Representation (+/-)	P value
DNA replication initiation	19	10.25	+	1.28e-09
DNA-dependent DNA replication	44	7.17	+	2.1e-19
DNA replication	83	6.21	+	1.7e-34
cellular macromolecule biosynthetic process	460	2.01	+	1.13e-48
macromolecule biosynthetic process	472	2.02	+	8.09e-51
macromolecule metabolic process	791	1.69	+	1.34e-68
organic substance metabolic process	881	1.53	+	2.15e-60
metabolic process	933	1.47	+	1.63e-57
organic substance biosynthetic process	536	1.81	+	2.82e-45
biosynthetic process	542	1.8	+	2.41e-45
cellular biosynthetic process	534	1.84	+	3.59e-47
cellular metabolic process	864	1.6	+	1.29e-67
cellular process	1165	1.26	+	5.49e-51
cellular macromolecule metabolic process	766	1.81	+	5.87e-79
DNA metabolic process	200	4.16	+	3.22e-60
nucleic acid metabolic process	579	2.32	+	2.53e-91
nucleobase-containing compound metabolic process	627	2.21	+	1.36e-92
organic cyclic compound metabolic process	646	2.07	+	1.28e-84
cellular nitrogen compound metabolic process	690	2.1	+	1.51e-96
nitrogen compound metabolic process	707	2	+	4.34e-89
heterocycle metabolic process	638	2.16	+	2.03e-90
cellular aromatic compound metabolic process	634	2.13	+	1.05e-87
primary metabolic process	873	1.58	+	1.32e-65
DNA strand elongation involved in DNA replication	14	9.52	+	4.92e-06
DNA strand elongation	15	8.38	+	6.76e-06
attachment of spindle microtubules to kinetochore	8	8.94	+	0.0366
nuclear chromosome segregation	73	5.03	+	1.97e-24
chromosome segregation	86	4.98	+	5.37e-29
single-organism cellular process	877	1.19	+	1.07e-10
single-organism process	947	1.15	+	4.59e-09
cell cycle process	238	3.47	+	1.76e-58
cell cycle	270	3.24	+	2.27e-61
telomere maintenance via recombination	18	8.8	+	6.56e-08
telomere maintenance	26	5.28	+	1.5e-07
single-organism organelle organization	317	2.21	+	7.12e-38
organelle organization	427	2.14	+	5.24e-51
cellular component organization	573	1.75	+	2.6e-45
cellular component organization or biogenesis	600	1.78	+	4.12e-51
biological regulation	817	1.13	+	0.000719
single-organism metabolic process	395	1.39	+	6.64e-09
telomere organization	26	5.08	+	3.39e-07
chromosome organization	231	3.7	+	1.72e-61
mitotic recombination	21	8.01	+	7.09e-09
DNA recombination	67	4.94	+	8.62e-22
strand displacement	14	8.42	+	2.3e-05
mitotic prometaphase	49	7.74	+	2.55e-23
mitotic cell cycle phase	72	5.34	+	1.41e-25
cell cycle phase	72	5.34	+	1.41e-25
biological phase	73	5.31	+	7.69e-26
nucleotide-excision repair, DNA gap filling	11	7.48	+	0.00355
nucleotide-excision repair	27	3.8	+	6.74e-05
DNA repair	130	4.33	+	3.09e-39
cellular response to DNA damage stimulus	167	3.67	+	2.93e-42
cellular response to stress	213	2.13	+	2.13e-21
response to stress	275	1.32	+	0.00508
tetrahydrofolate metabolic process	9	7.41	+	0.0422
organonitrogen compound metabolic process	187	1.6	+	1.49e-06
cellular amino acid metabolic process	48	2.27	+	0.00235
cellular amide metabolic process	109	2.32	+	1.64e-11
sister chromatid cohesion	51	7.25	+	4.13e-23
sister chromatid segregation	62	5.64	+	7.08e-23
regulation of transcription involved in G1/S transition of mitotic cell cycle	12	7.22	+	0.00157
G1/S transition of mitotic cell cycle	42	5.86	+	2.76e-15
mitotic cell cycle phase transition	76	4.79	+	2.91e-24
cell cycle phase transition	78	4.8	+	4.96e-25
mitotic cell cycle	193	4	+	2.74e-55
mitotic cell cycle process	188	4	+	1.17e-53
cell cycle G1/S phase transition	42	5.86	+	2.76e-15
regulation of transcription, DNA-templated	338	1.5	+	2.68e-11
regulation of cellular macromolecule biosynthetic process	395	1.59	+	2.46e-18
regulation of cellular biosynthetic process	404	1.51	+	4.44e-15
regulation of biosynthetic process	405	1.49	+	2.13e-14
regulation of metabolic process	564	1.43	+	1.62e-19
regulation of biological process	771	1.13	+	0.00641
regulation of cellular metabolic process	532	1.42	+	6.38e-17
regulation of cellular process	741	1.13	+	0.0154
regulation of macromolecule biosynthetic process	397	1.55	+	1.23e-16
regulation of macromolecule metabolic process	551	1.5	+	1.33e-23
regulation of gene expression	421	1.55	+	2.21e-18
regulation of nucleic acid-templated transcription	339	1.5	+	3.61e-11
regulation of RNA biosynthetic process	342	1.5	+	1.47e-11
regulation of RNA metabolic process	359	1.53	+	1.13e-13
regulation of nucleobase-containing compound metabolic process	406	1.59	+	2.9e-19
regulation of primary metabolic process	530	1.44	+	2.79e-18
regulation of nitrogen compound metabolic process	437	1.59	+	1.09e-21
maturation of SSU-rRNA from tricistronic rRNA transcript (SSU-rRNA, 5.8S rRNA, LSU-rRNA)	14	6.63	+	0.000429
maturation of SSU-rRNA	15	5.58	+	0.0013
ribosomal small subunit biogenesis	20	5.21	+	3.78e-05
ribonucleoprotein complex biogenesis	105	3.71	+	1.57e-25
cellular component biogenesis	298	2.07	+	6.04e-30
ribosome biogenesis	70	3.55	+	3.98e-15
rRNA processing	59	3.71	+	3.93e-13
rRNA metabolic process	59	3.62	+	1.12e-12
ncRNA metabolic process	110	3.2	+	8.27e-22
RNA metabolic process	440	2.03	+	5.78e-47
ncRNA processing	85	3.42	+	6.85e-18
RNA processing	162	3.04	+	3.03e-31
gene expression	489	2.02	+	7.78e-54
DNA damage response, detection of DNA damage	15	6.52	+	0.000183
CENP-A containing nucleosome assembly	12	6.47	+	0.00488
histone exchange	13	4.96	+	0.0306
ATP-dependent chromatin remodeling	17	4.29	+	0.00761
chromatin remodeling	28	3.15	+	0.00168
chromatin modification	96	2.84	+	3.22e-15
chromatin organization	123	3.05	+	6.6e-23
macromolecular complex subunit organization	319	2.25	+	9.43e-40
nucleosome organization	45	5.03	+	4.57e-14
protein-DNA complex subunit organization	65	5.06	+	1.38e-21
protein complex subunit organization	192	1.99	+	1.25e-15
DNA replication-independent nucleosome assembly	15	6.01	+	0.00051
DNA replication-independent nucleosome organization	15	6.01	+	0.00051
chromatin assembly or disassembly	49	5.18	+	4.73e-16
nucleosome assembly	39	5.4	+	7.54e-13
protein complex assembly	140	1.97	+	4.02e-10
protein complex biogenesis	140	1.97	+	4.02e-10
macromolecular complex assembly	203	2.3	+	4.56e-24
cellular component assembly	240	1.88	+	2.25e-17
chromatin assembly	44	5.38	+	9.5e-15
DNA packaging	52	4.9	+	3.58e-16
DNA conformation change	77	4.89	+	3.44e-25
protein-DNA complex assembly	59	5.3	+	2.4e-20
cellular macromolecular complex assembly	132	2.9	+	6.61e-23
CENP-A containing chromatin organization	12	6.47	+	0.00488
centromere complex assembly	15	6.7	+	0.000127
chromatin remodeling at centromere	14	7.06	+	0.000201
tRNA export from nucleus	13	6.35	+	0.00206
tRNA-containing ribonucleoprotein complex export from nucleus	13	6.35	+	0.00206
ribonucleoprotein complex export from nucleus	26	3.57	+	0.00044
establishment of localization in cell	156	1.45	+	0.0188
cellular localization	191	1.43	+	0.00329
nuclear export	30	3.21	+	0.000414
nucleocytoplasmic transport	49	2.2	+	0.00409
nuclear transport	50	2.2	+	0.00337
ribonucleoprotein complex localization	27	3.61	+	0.000195
RNA export from nucleus	26	3.63	+	0.000313
RNA transport	32	3.11	+	0.000318
establishment of RNA localization	32	3.07	+	0.000418
RNA localization	38	3.28	+	4.08e-06
nucleic acid transport	32	3.11	+	0.000318
nucleobase-containing compound transport	34	2.74	+	0.0022
tRNA transport	13	5.98	+	0.00404
mitotic nuclear envelope disassembly	17	6.04	+	6.48e-05
nuclear envelope disassembly	17	5.66	+	0.000166
membrane disassembly	17	5.66	+	0.000166
cellular component disassembly	67	2.03	+	0.000691
regulation of DNA-dependent DNA replication	16	5.96	+	0.000214
regulation of DNA replication	33	3.21	+	9.63e-05
regulation of DNA metabolic process	74	3.39	+	4.63e-15
spliceosomal snRNP assembly	14	5.92	+	0.00168
mRNA splicing, via spliceosome	65	3.84	+	1.84e-15
mRNA processing	83	3.04	+	2.04e-14
mRNA metabolic process	122	3.16	+	5.13e-24
RNA splicing, via transesterification reactions with bulged adenosine as nucleophile	65	3.84	+	1.84e-15
RNA splicing, via transesterification reactions	65	3.78	+	3.83e-15
RNA splicing	75	3.22	+	4.3e-14
ribonucleoprotein complex assembly	46	3.73	+	9.01e-10
ribonucleoprotein complex subunit organization	46	3.54	+	5.02e-09
mitotic interphase	17	5.91	+	8.95e-05
interphase	17	5.91	+	8.95e-05
regulation of double-strand break repair	14	5.76	+	0.00231
regulation of DNA repair	25	5.14	+	6.23e-07
regulation of response to DNA damage stimulus	33	3.53	+	9.44e-06
mitotic metaphase plate congression	12	5.69	+	0.0182
mitotic sister chromatid segregation	31	5.51	+	6.11e-10
mitotic nuclear division	103	4.56	+	3.52e-32
nuclear division	122	4.1	+	2.58e-34
organelle fission	123	3.95	+	4.68e-33
metaphase plate congression	16	6.26	+	0.00011
establishment of chromosome localization	18	4.85	+	0.000625
chromosome localization	18	4.77	+	0.000801
single-organism cellular localization	95	1.66	+	0.0129
centrosome cycle	16	5.69	+	0.0004
centrosome organization	27	5.48	+	2.68e-08
microtubule organizing center organization	27	4.97	+	2.39e-07
microtubule cytoskeleton organization	67	3.03	+	4.76e-11
microtubule-based process	85	2.55	+	1.65e-10
nucleotide-excision repair, DNA incision, 5'-to lesion	13	5.49	+	0.0102
nucleotide-excision repair, DNA incision	13	5.21	+	0.018
nucleic acid phosphodiester bond hydrolysis	49	3	+	2.75e-07
regulation of centrosome cycle	14	5.47	+	0.00421
regulation of cell cycle process	106	2.99	+	1.19e-18
regulation of cell cycle	150	2.49	+	6.07e-20
regulation of microtubule cytoskeleton organization	25	2.98	+	0.0188
regulation of organelle organization	125	1.77	+	8.87e-06
protein localization to chromosome	16	5.44	+	0.000723
protein localization to organelle	88	2.44	+	5.84e-10
cytoplasmic translation	13	5.35	+	0.0136
translation	89	3.23	+	2.69e-17
cellular protein metabolic process	335	1.52	+	1.03e-11
protein metabolic process	364	1.38	+	2.38e-07
peptide biosynthetic process	91	3.14	+	5.56e-17
peptide metabolic process	95	2.56	+	3.55e-12
organonitrogen compound biosynthetic process	141	2.1	+	2.69e-12
amide biosynthetic process	98	2.92	+	2.09e-16
cellular nitrogen compound biosynthetic process	447	2.02	+	2.41e-47
translesion synthesis	14	5.34	+	0.00561
DNA synthesis involved in DNA repair	29	6.21	+	2.07e-10
DNA biosynthetic process	39	5.21	+	2.3e-12
nucleobase-containing compound biosynthetic process	381	1.99	+	4.17e-37
organic cyclic compound biosynthetic process	389	1.91	+	5.29e-34
heterocycle biosynthetic process	386	1.97	+	8.72e-37
aromatic compound biosynthetic process	384	1.96	+	6.08e-36
postreplication repair	18	5.21	+	0.000219
viral transcription	39	5.3	+	1.32e-12
viral gene expression	44	5.46	+	5.36e-15
viral process	96	2.47	+	2.22e-11
symbiosis, encompassing mutualism through parasitism	99	2.37	+	8.48e-11
interspecies interaction between organisms	99	2.37	+	8.48e-11
multi-organism process	201	1.42	+	0.0026
multi-organism cellular process	96	2.45	+	3.28e-11
multi-organism metabolic process	44	4.99	+	1.42e-13
viral life cycle	52	2.82	+	6.15e-07
RNA biosynthetic process	316	1.85	+	8e-24
positive regulation of DNA repair	13	5.21	+	0.018
positive regulation of DNA metabolic process	42	3.53	+	5.6e-08
positive regulation of macromolecule metabolic process	248	1.39	+	0.000489
positive regulation of metabolic process	259	1.35	+	0.00288
positive regulation of nucleobase-containing compound metabolic process	165	1.51	+	0.000821
positive regulation of cellular metabolic process	245	1.35	+	0.00456
positive regulation of nitrogen compound metabolic process	173	1.5	+	0.000624
mitotic anaphase	51	5.18	+	8.18e-17
anaphase	51	5.18	+	8.18e-17
mitotic M phase	57	5.15	+	5.49e-19
M phase	57	5.15	+	5.49e-19
regulation of mitotic metaphase/anaphase transition	15	5.1	+	0.00402
regulation of metaphase/anaphase transition of cell cycle	15	4.99	+	0.00524
regulation of cell cycle phase transition	64	3.12	+	5.33e-11
regulation of sister chromatid segregation	20	4.89	+	0.000108
regulation of chromosome segregation	26	4.96	+	5.72e-07
regulation of chromosome organization	61	3.46	+	2.63e-12
regulation of mitotic cell cycle phase transition	60	3.12	+	3.78e-10
regulation of mitotic cell cycle	89	3.01	+	2.31e-15
regulation of mitotic sister chromatid separation	16	5	+	0.00217
regulation of mitotic sister chromatid segregation	18	5.03	+	0.000374
regulation of mitotic nuclear division	34	3.94	+	3.41e-07
regulation of nuclear division	36	3.54	+	1.62e-06
regulation of cell division	52	3.07	+	3.27e-08
interstrand cross-link repair	14	5.09	+	0.00972
mitotic spindle organization	21	5.05	+	2.69e-05
spindle organization	31	4.33	+	2.53e-07
double-strand break repair via homologous recombination	25	5.01	+	1.06e-06
recombinational repair	26	5.15	+	2.6e-07
double-strand break repair	47	4.84	+	3.66e-14
base-excision repair	13	4.96	+	0.0306
DNA damage response, signal transduction by p53 class mediator resulting in cell cycle arrest	19	4.79	+	0.000334
signal transduction involved in mitotic G1 DNA damage checkpoint	20	4.96	+	8.39e-05
signal transduction involved in mitotic DNA damage checkpoint	20	4.96	+	8.39e-05
signal transduction involved in DNA damage checkpoint	20	4.81	+	0.000139
DNA damage checkpoint	36	4.14	+	2.34e-08
DNA integrity checkpoint	40	4.28	+	5.07e-10
cell cycle checkpoint	59	4.71	+	7.14e-18
signal transduction in response to DNA damage	27	4.4	+	3.29e-06
signal transduction	209	0.69	-	1.14e-06
single organism signaling	222	0.69	-	9.46e-08
signaling	222	0.69	-	8.73e-08
cell communication	232	0.71	-	9.17e-07
signal transduction involved in DNA integrity checkpoint	20	4.81	+	0.000139
signal transduction involved in cell cycle checkpoint	21	4.98	+	3.5e-05
negative regulation of cell cycle phase transition	34	3.59	+	3.55e-06
negative regulation of cell cycle process	49	3.56	+	7.25e-10
negative regulation of cell cycle	68	2.46	+	3.25e-07
mitotic DNA damage checkpoint	26	4.33	+	9.69e-06
mitotic DNA integrity checkpoint	28	4.38	+	1.74e-06
mitotic cell cycle checkpoint	39	4.33	+	7.78e-10
negative regulation of mitotic cell cycle	45	3.5	+	1.33e-08
signal transduction involved in mitotic DNA integrity checkpoint	20	4.96	+	8.39e-05
signal transduction involved in mitotic cell cycle checkpoint	20	4.96	+	8.39e-05
intracellular signal transduction involved in G1 DNA damage checkpoint	20	4.96	+	8.39e-05
negative regulation of cell cycle G1/S phase transition	23	3.67	+	0.00154
regulation of cell cycle G1/S phase transition	32	3.4	+	4.02e-05
G1 DNA damage checkpoint	21	4.5	+	0.000191
mitotic G1 DNA damage checkpoint	21	4.56	+	0.000152
mitotic G1/S transition checkpoint	21	4.56	+	0.000152
negative regulation of G1/S transition of mitotic cell cycle	23	3.79	+	0.000902
negative regulation of mitotic cell cycle phase transition	32	3.65	+	7.71e-06
regulation of G1/S transition of mitotic cell cycle	29	3.31	+	0.000371
DNA damage response, signal transduction by p53 class mediator	24	4.52	+	1.79e-05
signal transduction by p53 class mediator	34	4.25	+	4.56e-08
positive regulation of cell cycle arrest	21	3.86	+	0.00229
regulation of cell cycle arrest	25	3.62	+	0.000597
positive regulation of cell cycle process	56	3.65	+	4.67e-12
positive regulation of cell cycle	67	3.22	+	2.55e-12
termination of RNA polymerase II transcription	19	4.79	+	0.000334
transcription from RNA polymerase II promoter	79	1.71	+	0.0406
transcription, DNA-templated	277	1.71	+	4.77e-15
nucleic acid-templated transcription	277	1.7	+	5.02e-15
DNA-templated transcription, termination	28	4.38	+	1.74e-06
protein sumoylation	35	4.76	+	1e-09
peptidyl-lysine modification	57	2.84	+	6.19e-08
peptidyl-amino acid modification	100	1.84	+	7.47e-05
macromolecule modification	262	1.37	+	0.000486
protein modification by small protein conjugation	85	1.77	+	0.0041
protein modification by small protein conjugation or removal	95	1.7	+	0.00579
DNA duplex unwinding	23	4.67	+	2.11e-05
DNA geometric change	25	4.77	+	2.9e-06
spindle assembly	20	4.6	+	0.000287
organelle assembly	67	2.11	+	0.000177
SRP-dependent cotranslational protein targeting to membrane	28	4.56	+	7.04e-07
cotranslational protein targeting to membrane	28	4.21	+	4.09e-06
protein targeting to membrane	33	3.19	+	0.000111
protein targeting	56	2.13	+	0.00195
establishment of protein localization to membrane	41	2.39	+	0.00457
protein targeting to ER	28	4.29	+	2.68e-06
establishment of protein localization to endoplasmic reticulum	28	4.13	+	6.18e-06
establishment of protein localization to organelle	62	2.66	+	1.11e-07
protein localization to endoplasmic reticulum	28	3.5	+	0.0002
positive regulation of DNA biosynthetic process	17	4.51	+	0.00391
positive regulation of macromolecule biosynthetic process	152	1.44	+	0.043
translational initiation	42	4.35	+	7.34e-11
non-recombinational repair	15	4.34	+	0.0279
regulation of DNA recombination	16	4.31	+	0.0146
positive regulation of cell cycle phase transition	17	4.29	+	0.00761
negative regulation of cell division	17	4.29	+	0.00761
G2/M transition of mitotic cell cycle	37	4.29	+	4.33e-09
cell cycle G2/M phase transition	37	4.22	+	6.6e-09
nuclear-transcribed mRNA catabolic process, nonsense-mediated decay	32	4.21	+	2.52e-07
nuclear-transcribed mRNA catabolic process	45	3.76	+	1.2e-09
mRNA catabolic process	45	3.54	+	9.56e-09
RNA catabolic process	53	3.67	+	2.32e-11
nucleobase-containing compound catabolic process	66	3.04	+	5.95e-11
aromatic compound catabolic process	66	2.62	+	4.36e-08
cellular catabolic process	131	1.55	+	0.0057
cellular nitrogen compound catabolic process	67	2.74	+	4.6e-09
organic cyclic compound catabolic process	68	2.5	+	1.48e-07
heterocycle catabolic process	66	2.69	+	1.31e-08
cellular macromolecule catabolic process	102	2.01	+	4.25e-07
macromolecule catabolic process	103	1.74	+	0.000633
tRNA modification	16	4.04	+	0.0335
tRNA processing	23	3.07	+	0.0292
tRNA metabolic process	39	3.39	+	1.01e-06
meiosis I	22	4	+	0.000671
meiotic nuclear division	32	3.52	+	1.8e-05
meiotic cell cycle	39	3.3	+	2.16e-06
meiotic cell cycle process	32	3.31	+	7.46e-05
intracellular transport of virus	16	3.91	+	0.0495
multi-organism intracellular transport	16	3.91	+	0.0495
positive regulation of mitotic cell cycle	29	3.88	+	1.27e-05
response to ionizing radiation	36	3.86	+	1.65e-07
response to radiation	60	2.25	+	0.000105
regulation of signal transduction by p53 class mediator	40	3.84	+	1.48e-08
cell division	110	3.64	+	3.2e-26
positive regulation of chromosome organization	33	3.61	+	5.7e-06
positive regulation of organelle organization	71	1.95	+	0.00125
mitochondrial translational elongation	19	3.54	+	0.029
mitochondrial translation	22	3.25	+	0.0203
mitochondrion organization	69	1.79	+	0.0337
RNA 3'-end processing	22	3.48	+	0.00685
mitochondrial translational termination	19	3.45	+	0.0404
translational termination	20	3.4	+	0.0292
cellular protein complex disassembly	24	3.08	+	0.0179
protein complex disassembly	32	2.89	+	0.00154
macromolecular complex disassembly	33	2.84	+	0.00155
negative regulation of chromosome organization	21	3.32	+	0.0245
mRNA export from nucleus	21	3.25	+	0.0331
mRNA transport	28	3.22	+	0.00109
mRNA-containing ribonucleoprotein complex export from nucleus	21	3.25	+	0.0331
response to UV	26	3.2	+	0.00334
gene silencing by RNA	23	3.18	+	0.0167
gene silencing	37	3.21	+	1.19e-05
negative regulation of gene expression	160	1.7	+	4.58e-07
negative regulation of macromolecule metabolic process	227	1.52	+	1.46e-06
negative regulation of metabolic process	232	1.44	+	6.53e-05
regulation of histone modification	24	2.91	+	0.0451
regulation of cellular protein metabolic process	207	1.36	+	0.0304
regulation of chromatin modification	28	3.02	+	0.00383
regulation of chromatin organization	28	2.88	+	0.00943
regulation of gene expression, epigenetic	36	2.84	+	0.000413
cellular response to radiation	25	2.83	+	0.0456
histone modification	54	2.51	+	1.69e-05
covalent chromatin modification	56	2.53	+	6.01e-06
methylation	45	2.41	+	0.00107
regulation of translation	50	2.36	+	0.000401
regulation of cellular amide metabolic process	51	2.24	+	0.00145
posttranscriptional regulation of gene expression	64	2.2	+	7.34e-05
negative regulation of transcription from RNA polymerase II promoter	89	1.87	+	0.000206
negative regulation of transcription, DNA-templated	117	1.6	+	0.00487
negative regulation of cellular macromolecule biosynthetic process	142	1.68	+	1.3e-05
negative regulation of cellular biosynthetic process	150	1.6	+	0.000109
negative regulation of cellular metabolic process	210	1.4	+	0.00305
negative regulation of biosynthetic process	150	1.58	+	0.000307
negative regulation of macromolecule biosynthetic process	146	1.62	+	8.01e-05
negative regulation of nucleic acid-templated transcription	121	1.6	+	0.00365
negative regulation of RNA biosynthetic process	121	1.58	+	0.00676
negative regulation of RNA metabolic process	129	1.63	+	0.00057
negative regulation of nucleobase-containing compound metabolic process	145	1.65	+	3.34e-05
negative regulation of nitrogen compound metabolic process	158	1.66	+	4.41e-06
chordate embryonic development	66	1.85	+	0.0189
embryo development ending in birth or egg hatching	67	1.85	+	0.0155
vesicle-mediated transport	38	0.48	-	0.000978
cell adhesion	30	0.45	-	0.00209
biological adhesion	30	0.45	-	0.00173
regulation of immune response	22	0.41	-	0.00339
regulation of immune system process	46	0.52	-	0.00248
Unclassified	90	0.35	-	0
regulation of vesicle-mediated transport	8	0.28	-	0.0436
positive regulation of cell migration	6	0.24	-	0.0447
G-protein coupled receptor signaling pathway	17	0.22	-	5.66e-13
detection of chemical stimulus involved in sensory perception of smell	1	< 0.2	-	3.31e-07
detection of chemical stimulus involved in sensory perception	1	< 0.2	-	2.2e-08
sensory perception	20	0.33	-	8.08e-06
neurological system process	37	0.46	-	0.000256
system process	51	0.44	-	2.79e-08
sensory perception of chemical stimulus	3	< 0.2	-	1.22e-07
detection of chemical stimulus	1	< 0.2	-	2.39e-09
detection of stimulus involved in sensory perception	2	< 0.2	-	1.41e-08
sensory perception of smell	3	< 0.2	-	8.25e-06
