# Supplementary material for: Achaete-Scute Homolog 1 Expression Controls Cellular Differentiation of Neuroblastoma
Source: Front Mol Neurosci. 2016 Dec 21;9:156. doi: 10.3389/fnmol.2016.00156 (PMC5174122; doi:10.3389/fnmol.2016.00156)
Supplement: Supplementary file 1 [file DataSheet_1.zip › New folder (2)/Kasim Supplementary Table S6.xlsx]

## Sheet: GO ANALYSIS
OVERLAP GENES	Reference list	upload_1
Mapped IDs:	20814	270
Unmapped IDs:	0	10
Displaying only results with P<0.05
GO biological process complete	# of identified genes	Fold Enrichment	Representation (+/-)	P value
MHC protein complex assembly	4	51.39	+	0.0113
antigen processing and presentation of exogenous peptide antigen via MHC class II	11	9.22	+	0.000402
antigen processing and presentation	15	5.38	+	0.00168
antigen processing and presentation of peptide antigen	13	5.63	+	0.00665
antigen processing and presentation of peptide antigen via MHC class II	11	9.02	+	0.000498
antigen processing and presentation of peptide or polysaccharide antigen via MHC class II	11	8.65	+	0.000752
generation of neurons	38	2.19	+	0.0409
single-organism process	203	1.22	+	0.018
single-organism cellular process	193	1.29	+	0.00047
regulation of response to stimulus	81	1.68	+	0.00617
signal transduction	96	1.57	+	0.00903
single organism signaling	104	1.59	+	0.00114
signaling	104	1.59	+	0.00117
cellular response to stimulus	118	1.5	+	0.00204
response to stimulus	133	1.37	+	0.0412
cell communication	107	1.61	+	0.000359
139 hASH1 GENES	Reference list	upload_1
Mapped IDs:	20814	131
Unmapped IDs:	0	8
Displaying only results with P<0.05
GO biological process complete	# of identified genes	Fold Enrichment	Representation (+/-)	P value
regulation of cell morphogenesis involved in differentiation	12	5.66	+	0.0139
neuron projection morphogenesis	13	5.2	+	0.0127
generation of neurons	24	2.85	+	0.0248
regulation of neuron projection development	13	4.99	+	0.02
regulation of neuron differentiation	15	4.25	+	0.0231
cytoskeleton organization	18	3.42	+	0.0462
1665 MYCN GENES	Reference list	upload_1
Mapped IDs:	20814	1602
Unmapped IDs:	0	63
Displaying only results with P<0.05
GO biological process complete	# of identified genes	Fold Enrichment	Representation (+/-)	P value
antigen processing and presentation of exogenous peptide antigen via MHC class I, TAP-independent	8	11.55	+	0.00564
immune system process	402	2.63	+	6.44e-69
negative regulation of natural killer cell mediated cytotoxicity	9	9.74	+	0.00465
negative regulation of natural killer cell mediated immunity	9	9.74	+	0.00465
negative regulation of innate immune response	15	5.13	+	0.00378
regulation of innate immune response	78	2.88	+	4.68e-12
regulation of immune response	204	3.13	+	7.24e-42
regulation of immune system process	304	2.87	+	2.06e-57
regulation of biological process	1045	1.27	+	1.51e-25
biological regulation	1095	1.26	+	7.31e-27
regulation of response to stimulus	550	1.92	+	3.07e-52
regulation of defense response	151	2.64	+	2.7e-22
regulation of response to stress	241	2.15	+	8.78e-25
negative regulation of defense response	34	3.03	+	0.000236
negative regulation of response to stimulus	204	1.93	+	3.89e-15
negative regulation of biological process	500	1.46	+	1.3e-16
negative regulation of immune response	35	3.76	+	6.38e-07
negative regulation of immune system process	91	3.3	+	2.89e-18
regulation of natural killer cell mediated immunity	17	6.5	+	2.29e-05
regulation of lymphocyte mediated immunity	34	3.87	+	5.4e-07
regulation of leukocyte mediated immunity	49	4.13	+	3.32e-12
regulation of immune effector process	94	2.95	+	9.56e-16
negative regulation of lymphocyte mediated immunity	15	5.41	+	0.00194
negative regulation of leukocyte mediated immunity	17	4.7	+	0.00223
negative regulation of immune effector process	30	3.82	+	9.53e-06
regulation of natural killer cell mediated cytotoxicity	17	6.69	+	1.48e-05
regulation of leukocyte mediated cytotoxicity	23	5.75	+	4.35e-07
regulation of cell killing	24	5.29	+	8.88e-07
negative regulation of leukocyte mediated cytotoxicity	10	8.12	+	0.0057
negative regulation of cell killing	10	7.22	+	0.0161
regulation of lymphocyte chemotaxis	11	7.52	+	0.00338
regulation of lymphocyte migration	19	6.67	+	1.78e-06
regulation of leukocyte migration	47	4.07	+	2.29e-11
regulation of cell migration	112	2.18	+	4.61e-10
regulation of cell motility	114	2.07	+	7.14e-09
regulation of cellular component movement	119	1.99	+	2.39e-08
regulation of localization	322	1.72	+	2.09e-18
regulation of cellular process	1002	1.27	+	9.37e-23
regulation of locomotion	125	2.09	+	2.41e-10
regulation of leukocyte chemotaxis	30	4.06	+	2.39e-06
regulation of chemotaxis	40	2.87	+	6.15e-05
regulation of response to external stimulus	167	2.35	+	1.08e-19
detection of other organism	9	7.31	+	0.0471
response to other organism	166	2.57	+	1.28e-23
response to external biotic stimulus	166	2.57	+	1.28e-23
response to external stimulus	278	1.99	+	4.67e-24
response to stimulus	855	1.48	+	5.51e-42
response to biotic stimulus	169	2.53	+	2.33e-23
multi-organism process	274	1.61	+	3.17e-11
detection of external biotic stimulus	11	6.81	+	0.00885
detection of biotic stimulus	12	6.5	+	0.00471
T-helper 1 type immune response	10	7.22	+	0.0161
adaptive immune response based on somatic recombination of immune receptors built from immunoglobulin superfamily domains	48	4.33	+	1.17e-12
adaptive immune response	82	3.85	+	3.55e-20
immune response	269	3.21	+	2.95e-59
regulation of interferon-alpha production	10	6.5	+	0.0403
regulation of type I interferon production	33	3.83	+	1.38e-06
regulation of cytokine production	146	3.37	+	4.46e-32
regulation of multicellular organismal process	355	1.78	+	2.37e-23
positive regulation of alpha-beta T cell proliferation	11	6.5	+	0.0138
positive regulation of T cell proliferation	32	4.24	+	2.1e-07
positive regulation of T cell activation	69	4.31	+	3.54e-19
regulation of T cell activation	86	3.83	+	3.79e-21
regulation of homotypic cell-cell adhesion	91	3.79	+	3e-22
regulation of cell-cell adhesion	107	3.61	+	5.39e-25
regulation of cell adhesion	148	3.01	+	1.74e-27
regulation of leukocyte cell-cell adhesion	93	3.96	+	3.71e-24
regulation of lymphocyte activation	113	3.64	+	6.87e-27
regulation of leukocyte activation	129	3.68	+	1.6e-31
regulation of cell activation	136	3.61	+	1.14e-32
positive regulation of lymphocyte activation	86	3.89	+	1.23e-21
positive regulation of leukocyte activation	95	3.98	+	6.77e-25
positive regulation of immune system process	214	3.22	+	5.85e-46
positive regulation of biological process	604	1.56	+	1.75e-29
positive regulation of cell activation	98	4	+	5.9e-26
positive regulation of cellular process	549	1.53	+	9.26e-24
positive regulation of leukocyte cell-cell adhesion	74	4.45	+	1.44e-21
positive regulation of cell-cell adhesion	79	4.16	+	2.3e-21
positive regulation of cell adhesion	104	3.53	+	1.94e-23
positive regulation of homotypic cell-cell adhesion	71	4.33	+	6.34e-20
regulation of T cell proliferation	44	3.89	+	8.07e-10
regulation of lymphocyte proliferation	58	3.84	+	1.64e-13
regulation of mononuclear cell proliferation	58	3.81	+	2.56e-13
regulation of leukocyte proliferation	60	3.77	+	1.17e-13
regulation of cell proliferation	207	1.78	+	1.07e-11
positive regulation of lymphocyte proliferation	41	4.01	+	2.21e-09
positive regulation of mononuclear cell proliferation	41	3.95	+	3.52e-09
positive regulation of leukocyte proliferation	42	3.87	+	3.4e-09
positive regulation of cell proliferation	121	1.89	+	4.47e-07
positive regulation of alpha-beta T cell activation	20	4.81	+	0.000141
regulation of alpha-beta T cell activation	25	4.57	+	6.78e-06
regulation of alpha-beta T cell proliferation	14	7	+	0.000227
regulation of T cell migration	12	6.5	+	0.00471
lipopolysaccharide-mediated signaling pathway	16	6.3	+	0.000101
cellular response to lipopolysaccharide	42	3.84	+	4.25e-09
cellular response to oxygen-containing compound	114	1.84	+	7.33e-06
response to oxygen-containing compound	197	1.83	+	5.16e-12
response to chemical	447	1.52	+	5.45e-17
cellular response to chemical stimulus	313	1.8	+	1.44e-20
cellular response to stimulus	678	1.45	+	1.52e-25
cellular process	1249	1.12	+	7.25e-11
response to lipopolysaccharide	83	3.48	+	9.02e-18
response to lipid	148	2.12	+	2.47e-13
response to organic substance	355	1.79	+	7.79e-24
response to molecule of bacterial origin	87	3.49	+	7.74e-19
response to bacterium	109	2.74	+	2.31e-16
cellular response to lipid	75	2.09	+	4.3e-05
cellular response to organic substance	266	1.86	+	1.33e-18
cellular response to molecule of bacterial origin	44	3.86	+	1.01e-09
cellular response to biotic stimulus	46	3.6	+	3.15e-09
cell surface receptor signaling pathway	320	1.95	+	5.2e-27
signal transduction	583	1.6	+	1.81e-31
single organism signaling	615	1.58	+	2.74e-32
signaling	615	1.58	+	3.27e-32
single-organism process	1207	1.22	+	7.96e-27
cell communication	620	1.57	+	1.99e-31
single-organism cellular process	1110	1.25	+	1.8e-25
positive regulation of neutrophil chemotaxis	11	6.21	+	0.0209
positive regulation of leukocyte migration	36	4.29	+	9e-09
positive regulation of cell migration	68	2.27	+	9.56e-06
positive regulation of cell motility	68	2.2	+	3.12e-05
positive regulation of cellular component movement	68	2.13	+	9.56e-05
positive regulation of locomotion	73	2.26	+	2.69e-06
positive regulation of leukocyte chemotaxis	28	4.49	+	1.02e-06
positive regulation of chemotaxis	36	3.87	+	1.61e-07
positive regulation of response to external stimulus	75	3.26	+	2.81e-14
positive regulation of response to stimulus	323	2.18	+	2.86e-36
regulation of granulocyte chemotaxis	14	4.66	+	0.0266
interferon-gamma-mediated signaling pathway	33	6.13	+	5.45e-12
cytokine-mediated signaling pathway	113	3.22	+	1.74e-22
cellular response to cytokine stimulus	135	2.87	+	8.06e-23
response to cytokine	159	2.87	+	1.56e-27
cellular response to interferon-gamma	45	4.83	+	2.08e-13
response to interferon-gamma	53	4.82	+	3.64e-16
innate immune response	139	2.97	+	6.28e-25
defense response	255	2.72	+	5.99e-43
response to stress	459	1.83	+	7.11e-36
positive regulation of lymphocyte migration	12	6	+	0.0107
positive regulation of NF-kappaB import into nucleus	12	5.77	+	0.0157
positive regulation of I-kappaB kinase/NF-kappaB signaling	49	3.56	+	8.46e-10
positive regulation of intracellular signal transduction	152	2.25	+	5.1e-16
regulation of intracellular signal transduction	258	2.02	+	7.5e-23
regulation of signal transduction	376	1.83	+	1.49e-27
regulation of cell communication	407	1.73	+	3.37e-25
regulation of signaling	406	1.75	+	4.07e-26
positive regulation of signal transduction	208	1.96	+	3.75e-16
positive regulation of cell communication	224	1.9	+	3.51e-16
positive regulation of signaling	222	1.91	+	3.05e-16
regulation of I-kappaB kinase/NF-kappaB signaling	60	3.35	+	2.11e-11
positive regulation of transcription factor import into nucleus	18	4.5	+	0.0019
regulation of transcription factor import into nucleus	27	3.65	+	0.000155
regulation of protein import into nucleus	36	2.6	+	0.00354
regulation of protein import	37	2.61	+	0.00217
regulation of protein transport	118	2.06	+	4.24e-09
regulation of transport	247	1.79	+	4.23e-15
regulation of establishment of protein localization	128	2.03	+	1.12e-09
regulation of protein localization	143	1.95	+	7.76e-10
regulation of protein localization to nucleus	39	2.31	+	0.0192
regulation of cellular protein localization	83	1.95	+	0.000138
regulation of cellular localization	185	1.9	+	8.91e-13
regulation of cytoplasmic transport	67	1.82	+	0.0296
regulation of intracellular transport	94	1.98	+	6.85e-06
regulation of protein targeting	54	2.28	+	0.000401
regulation of intracellular protein transport	62	2.11	+	0.000629
positive regulation of protein import	24	2.97	+	0.0327
positive regulation of protein transport	79	2.25	+	5.85e-07
positive regulation of transport	150	2.09	+	6.12e-13
positive regulation of establishment of protein localization	84	2.12	+	2.33e-06
positive regulation of intracellular protein transport	44	2.21	+	0.015
positive regulation of intracellular transport	62	2.18	+	0.000209
regulation of NF-kappaB import into nucleus	18	4.87	+	0.000597
programmed necrotic cell death	12	5.77	+	0.0157
necrotic cell death	12	5.57	+	0.0227
cell death	168	2.17	+	1.76e-16
programmed cell death	159	2.14	+	6.81e-15
T cell selection	16	5.62	+	0.000474
T cell differentiation	39	4.09	+	4.58e-09
lymphocyte differentiation	55	3.39	+	1.88e-10
leukocyte differentiation	73	3.2	+	1.89e-13
hemopoiesis	102	2.6	+	1.12e-13
hematopoietic or lymphoid organ development	108	2.5	+	1.85e-13
animal organ development	285	1.33	+	0.00329
anatomical structure development	466	1.23	+	0.00215
developmental process	496	1.23	+	0.000639
system development	378	1.26	+	0.00558
single-multicellular organism process	517	1.28	+	1.36e-06
single-organism developmental process	488	1.23	+	0.000904
immune system development	115	2.5	+	1.55e-14
cell differentiation	319	1.32	+	0.00115
cellular developmental process	333	1.29	+	0.00461
lymphocyte activation	98	3.7	+	1.99e-23
leukocyte activation	122	3.81	+	4.58e-31
cell activation	151	3.44	+	3.08e-34
T cell activation	66	3.93	+	3.24e-16
T cell aggregation	66	3.93	+	3.24e-16
lymphocyte aggregation	68	4.02	+	2.99e-17
leukocyte aggregation	70	4.02	+	6.99e-18
leukocyte cell-cell adhesion	79	4.01	+	2.02e-20
single organismal cell-cell adhesion	116	3.44	+	1.43e-25
cell-cell adhesion	127	2.67	+	1.24e-18
cell adhesion	188	2.35	+	1.07e-22
biological adhesion	188	2.34	+	1.86e-22
single organism cell adhesion	121	3.42	+	1.51e-26
positive regulation of leukocyte mediated cytotoxicity	14	5.51	+	0.00391
positive regulation of leukocyte mediated immunity	28	4.23	+	3.8e-06
positive regulation of immune effector process	44	3.69	+	4.63e-09
positive regulation of cell killing	15	5.13	+	0.00378
myeloid cell activation involved in immune response	17	5.39	+	0.000336
leukocyte activation involved in immune response	41	3.92	+	4.43e-09
cell activation involved in immune response	42	3.95	+	1.71e-09
immune effector process	129	3.53	+	7.93e-30
myeloid leukocyte activation	36	4.72	+	5.85e-10
positive regulation of interleukin-10 production	12	5.38	+	0.0322
regulation of interleukin-10 production	15	4.53	+	0.017
positive regulation of cytokine production	100	3.51	+	2.82e-22
positive regulation of multicellular organismal process	215	1.99	+	1.65e-17
positive regulation of interleukin-8 production	18	5.32	+	0.000166
regulation of interleukin-8 production	24	5.2	+	1.24e-06
dendritic cell differentiation	13	5.28	+	0.0158
regulation of mast cell activation	15	5.27	+	0.00272
regulation of antigen receptor-mediated signaling pathway	17	5.26	+	0.000471
positive regulation of tumor necrosis factor production	22	5.1	+	9.76e-06
regulation of tumor necrosis factor production	33	4.33	+	6.09e-08
regulation of tumor necrosis factor superfamily cytokine production	34	4.33	+	2.95e-08
positive regulation of tumor necrosis factor superfamily cytokine production	22	4.93	+	1.83e-05
ATP hydrolysis coupled transmembrane transport	14	5.05	+	0.0107
single-organism transport	342	1.4	+	5.82e-07
single-organism localization	356	1.37	+	2.29e-06
localization	529	1.42	+	2.97e-15
transport	413	1.39	+	6.52e-09
establishment of localization	421	1.37	+	1.75e-08
negative regulation of interleukin-6 production	13	4.83	+	0.0411
regulation of interleukin-6 production	30	3.71	+	1.83e-05
negative regulation of cytokine production	53	3.33	+	1.09e-09
negative regulation of multicellular organismal process	142	1.88	+	1.18e-08
regulation of myeloid leukocyte mediated immunity	14	4.79	+	0.0198
positive regulation of interferon-gamma production	23	4.67	+	2.17e-05
regulation of interferon-gamma production	31	4.33	+	2.59e-07
cytokine secretion	14	4.66	+	0.0266
secretion by cell	84	2.28	+	8.05e-08
secretion	91	2.02	+	4.74e-06
protein transport	148	1.45	+	0.0422
protein localization	194	1.38	+	0.028
macromolecule localization	234	1.41	+	0.000605
establishment of protein localization	159	1.44	+	0.0266
organic substance transport	219	1.4	+	0.00327
cytokine production	36	3.8	+	2.51e-07
regulation of leukocyte degranulation	14	4.66	+	0.0266
regulation of vesicle-mediated transport	72	2.1	+	6.48e-05
regulation of secretion by cell	99	2.02	+	7.89e-07
regulation of secretion	105	1.98	+	6.25e-07
regulation of interferon-beta production	16	4.62	+	0.00616
negative regulation of leukocyte apoptotic process	15	4.53	+	0.017
regulation of leukocyte apoptotic process	26	4.22	+	1.62e-05
regulation of apoptotic process	209	1.97	+	1.77e-16
regulation of programmed cell death	211	1.97	+	1.11e-16
regulation of cell death	220	1.93	+	1.53e-16
negative regulation of apoptotic process	122	1.96	+	3.93e-08
negative regulation of programmed cell death	124	1.96	+	2.18e-08
negative regulation of cell death	130	1.91	+	3.69e-08
negative regulation of cellular process	466	1.46	+	7.44e-15
regulation of toll-like receptor signaling pathway	16	4.42	+	0.0107
type I interferon signaling pathway	21	4.33	+	0.000365
cellular response to type I interferon	21	4.33	+	0.000365
response to type I interferon	24	4.65	+	1.05e-05
T cell costimulation	26	4.33	+	9.68e-06
lymphocyte costimulation	26	4.28	+	1.25e-05
positive regulation of cytokine biosynthetic process	20	4.33	+	0.000755
regulation of cytokine biosynthetic process	26	3.45	+	0.00086
regulation of macromolecule metabolic process	523	1.18	+	0.0371
regulation of metabolic process	569	1.2	+	0.00115
regulation of cellular metabolic process	542	1.2	+	0.00237
regulation of protein metabolic process	321	1.64	+	5.75e-15
regulation of primary metabolic process	524	1.19	+	0.0271
positive regulation of cellular biosynthetic process	195	1.42	+	0.00481
positive regulation of biosynthetic process	196	1.41	+	0.00918
positive regulation of metabolic process	339	1.46	+	2.26e-09
positive regulation of cellular metabolic process	327	1.5	+	3.31e-10
positive regulation of protein metabolic process	200	1.75	+	2.24e-10
positive regulation of macromolecule metabolic process	320	1.49	+	1.87e-09
positive regulation of macromolecule biosynthetic process	182	1.43	+	0.00789
regulation of extrinsic apoptotic signaling pathway via death domain receptors	18	4.25	+	0.0042
regulation of apoptotic signaling pathway	60	2.14	+	0.000665
regulation of interleukin-12 production	17	4.25	+	0.00872
chemokine-mediated signaling pathway	23	4.21	+	0.000142
regulation of interleukin-1 beta production	15	4.15	+	0.0486
regulation of interleukin-1 production	18	4.1	+	0.00693
icosanoid biosynthetic process	15	4.15	+	0.0486
fatty acid derivative biosynthetic process	15	4.15	+	0.0486
positive regulation of lymphocyte differentiation	26	4.12	+	2.66e-05
regulation of lymphocyte differentiation	32	3.08	+	0.000402
regulation of leukocyte differentiation	54	2.99	+	3.81e-08
regulation of hemopoiesis	66	2.82	+	2.04e-09
regulation of multicellular organismal development	184	1.43	+	0.00679
regulation of developmental process	256	1.5	+	3.23e-07
regulation of cell differentiation	169	1.47	+	0.00479
positive regulation of leukocyte differentiation	36	3.57	+	1.35e-06
positive regulation of cell differentiation	107	1.67	+	0.00231
positive regulation of developmental process	139	1.57	+	0.00147
positive regulation of hemopoiesis	38	3.05	+	3.09e-05
positive regulation of cytokine secretion	31	4.11	+	9.12e-07
regulation of cytokine secretion	46	4.04	+	5.99e-11
regulation of protein secretion	66	2.2	+	5.18e-05
positive regulation of protein secretion	40	2.47	+	0.00283
positive regulation of secretion by cell	55	2.1	+	0.0037
positive regulation of secretion	57	2.01	+	0.00946
cellular defense response	18	3.96	+	0.0112
I-kappaB kinase/NF-kappaB signaling	21	3.9	+	0.00202
intracellular signal transduction	222	1.82	+	7.57e-14
regulation of B cell proliferation	17	3.87	+	0.0291
regulation of B cell activation	31	3.25	+	0.000203
positive regulation of reactive oxygen species metabolic process	25	3.78	+	0.000276
regulation of reactive oxygen species metabolic process	38	3.25	+	5.69e-06
positive regulation of lymphocyte mediated immunity	20	3.77	+	0.00648
regulation of chemokine production	19	3.68	+	0.0165
positive regulation of type I interferon production	20	3.66	+	0.00995
regulation of reactive oxygen species biosynthetic process	18	3.6	+	0.0417
regulation of calcium-mediated signaling	21	3.59	+	0.00737
toll-like receptor signaling pathway	23	3.56	+	0.00267
pattern recognition receptor signaling pathway	28	3.37	+	0.000453
innate immune response-activating signal transduction	39	2.63	+	0.000925
immune response-activating signal transduction	84	2.93	+	1.39e-13
activation of immune response	100	3.06	+	4.63e-18
positive regulation of immune response	138	3.19	+	8.82e-28
immune response-regulating signaling pathway	91	2.92	+	7.08e-15
activation of innate immune response	42	2.7	+	0.000142
positive regulation of innate immune response	54	2.88	+	1.5e-07
positive regulation of defense response	82	2.94	+	2.45e-13
cellular response to mechanical stimulus	22	3.53	+	0.00543
response to abiotic stimulus	129	1.6	+	0.00139
response to mechanical stimulus	45	2.71	+	4.21e-05
cellular response to external stimulus	45	2.18	+	0.0155
positive regulation of adaptive immune response based on somatic recombination of immune receptors built from immunoglobulin superfamily domains	19	3.53	+	0.0306
positive regulation of adaptive immune response	21	3.69	+	0.00486
regulation of adaptive immune response	37	3.88	+	7.85e-08
regulation of adaptive immune response based on somatic recombination of immune receptors built from immunoglobulin superfamily domains	32	3.65	+	8.27e-06
inflammatory response	124	3.53	+	1.66e-28
positive regulation of inflammatory response	31	3.5	+	3.77e-05
positive regulation of response to wounding	44	3.49	+	2.87e-08
regulation of response to wounding	91	2.85	+	3.15e-14
regulation of inflammatory response	66	2.93	+	4e-10
negative regulation of T cell activation	23	3.43	+	0.00482
negative regulation of homotypic cell-cell adhesion	26	3.38	+	0.00126
negative regulation of cell-cell adhesion	34	3.25	+	4.38e-05
negative regulation of cell adhesion	48	2.81	+	4.09e-06
negative regulation of leukocyte cell-cell adhesion	25	3.46	+	0.00143
negative regulation of lymphocyte activation	35	3.82	+	4.12e-07
negative regulation of leukocyte activation	40	3.77	+	2.76e-08
negative regulation of cell activation	44	3.66	+	5.71e-09
activation of cysteine-type endopeptidase activity involved in apoptotic process	23	3.4	+	0.00583
activation of cysteine-type endopeptidase activity	25	3.42	+	0.00174
zymogen activation	26	3.04	+	0.00857
protein processing	42	2.29	+	0.0101
protein maturation	43	2.14	+	0.041
gene expression	216	0.74	-	0.00249
positive regulation of cysteine-type endopeptidase activity	30	3.02	+	0.00154
positive regulation of endopeptidase activity	32	2.91	+	0.00142
regulation of endopeptidase activity	74	2.58	+	5.43e-09
regulation of peptidase activity	74	2.44	+	6.72e-08
regulation of hydrolase activity	199	1.95	+	5.41e-15
regulation of catalytic activity	314	1.77	+	2.04e-19
regulation of molecular function	377	1.75	+	6.88e-24
regulation of proteolysis	109	1.99	+	2.08e-07
positive regulation of peptidase activity	32	2.7	+	0.00684
positive regulation of hydrolase activity	138	1.98	+	5.43e-10
positive regulation of catalytic activity	208	1.78	+	6.81e-12
positive regulation of molecular function	245	1.78	+	1.49e-14
positive regulation of proteolysis	56	2.03	+	0.00875
positive regulation of cellular protein metabolic process	183	1.7	+	2.64e-08
regulation of cellular protein metabolic process	291	1.59	+	1.57e-11
regulation of cysteine-type endopeptidase activity	49	2.97	+	4.12e-07
positive regulation of cysteine-type endopeptidase activity involved in apoptotic process	28	3.06	+	0.00309
apoptotic process	156	2.15	+	1.26e-14
positive regulation of apoptotic process	89	2.03	+	6.15e-06
positive regulation of programmed cell death	90	2.03	+	4.39e-06
positive regulation of cell death	95	2.03	+	1.71e-06
regulation of cysteine-type endopeptidase activity involved in apoptotic process	46	2.97	+	1.61e-06
negative regulation of viral life cycle	22	3.32	+	0.0142
negative regulation of viral process	22	3.21	+	0.0243
negative regulation of multi-organism process	34	2.91	+	0.0006
regulation of multi-organism process	79	2.22	+	1.06e-06
positive regulation of B cell activation	22	3.25	+	0.0203
leukocyte chemotaxis	29	3.25	+	0.000563
leukocyte migration	72	3.61	+	6.28e-16
cell migration	128	2.19	+	4.33e-12
cell motility	136	2.11	+	7.82e-12
locomotion	170	1.98	+	4.78e-13
movement of cell or subcellular component	180	1.83	+	8.9e-11
localization of cell	136	2.11	+	7.82e-12
cell chemotaxis	38	3.07	+	2.63e-05
chemotaxis	71	2	+	0.000537
taxis	71	2	+	0.000582
lymphocyte activation involved in immune response	24	3.25	+	0.00728
myeloid leukocyte migration	24	3.21	+	0.00869
positive regulation of NF-kappaB transcription factor activity	32	3.2	+	0.000173
positive regulation of sequence-specific DNA binding transcription factor activity	41	2.33	+	0.00944
positive regulation of gene expression	185	1.4	+	0.0266
regulation of sequence-specific DNA binding transcription factor activity	58	2.05	+	0.00378
B cell mediated immunity	22	3.18	+	0.0289
lymphocyte mediated immunity	38	3.63	+	2.67e-07
leukocyte mediated immunity	50	3.67	+	1.49e-10
defense response to virus	40	3.17	+	4.12e-06
defense response to other organism	87	2.32	+	1.47e-08
response to virus	57	2.99	+	9.69e-09
positive regulation of JNK cascade	28	3.14	+	0.00188
positive regulation of stress-activated MAPK cascade	31	2.96	+	0.00149
positive regulation of stress-activated protein kinase signaling cascade	31	2.94	+	0.00173
regulation of stress-activated protein kinase signaling cascade	38	2.51	+	0.00407
regulation of cellular response to stress	93	1.74	+	0.00266
regulation of stress-activated MAPK cascade	38	2.52	+	0.00361
regulation of MAPK cascade	96	1.89	+	4.03e-05
regulation of protein phosphorylation	173	1.75	+	1.13e-08
regulation of protein modification process	209	1.59	+	2.19e-07
regulation of phosphorylation	176	1.66	+	4.61e-07
regulation of phosphate metabolic process	197	1.59	+	1.02e-06
regulation of phosphorus metabolic process	197	1.58	+	1.95e-06
positive regulation of MAPK cascade	72	1.99	+	0.000532
positive regulation of protein phosphorylation	121	1.79	+	8.58e-06
positive regulation of protein modification process	145	1.67	+	2.04e-05
positive regulation of phosphorylation	122	1.72	+	6.8e-05
positive regulation of phosphate metabolic process	140	1.75	+	1.84e-06
positive regulation of phosphorus metabolic process	140	1.75	+	1.84e-06
regulation of JNK cascade	31	2.5	+	0.0454
platelet activation	34	3.09	+	0.000145
blood coagulation	59	2.61	+	7.62e-07
coagulation	59	2.59	+	9.82e-07
hemostasis	61	2.65	+	1.94e-07
regulation of body fluid levels	80	2.09	+	1.31e-05
regulation of biological quality	384	1.47	+	2.06e-11
wound healing	90	2.53	+	4.74e-11
response to wounding	103	2.41	+	1.06e-11
platelet degranulation	25	3.06	+	0.0121
regulated exocytosis	46	2.82	+	8.37e-06
exocytosis	54	2.34	+	0.000174
vesicle-mediated transport	156	1.64	+	1.39e-05
regulation of wound healing	30	3.05	+	0.00131
positive regulation of endocytosis	26	2.94	+	0.0161
positive regulation of cellular component organization	137	1.55	+	0.00432
regulation of cellular component organization	262	1.51	+	9.3e-08
regulation of endocytosis	37	2.39	+	0.0165
regulation of cytokine-mediated signaling pathway	30	2.89	+	0.0039
regulation of response to cytokine stimulus	32	2.95	+	0.00104
monovalent inorganic cation homeostasis	26	2.77	+	0.0452
inorganic ion homeostasis	86	2.01	+	1.83e-05
ion homeostasis	88	1.97	+	3.12e-05
chemical homeostasis	121	1.78	+	1.44e-05
homeostatic process	177	1.72	+	2.69e-08
cation homeostasis	83	1.99	+	4.98e-05
response to glucocorticoid	35	2.72	+	0.00177
response to corticosteroid	35	2.54	+	0.00837
response to steroid hormone	71	1.83	+	0.0138
response to organic cyclic compound	126	1.75	+	1.52e-05
response to hormone	114	1.63	+	0.00302
response to endogenous stimulus	174	1.54	+	0.000159
regeneration	34	2.69	+	0.00332
phagocytosis	37	2.61	+	0.00217
endocytosis	80	2.06	+	2.4e-05
regulation of myeloid cell differentiation	34	2.57	+	0.00938
cellular response to tumor necrosis factor	41	2.56	+	0.000846
response to tumor necrosis factor	44	2.45	+	0.00095
regulation of actin polymerization or depolymerization	31	2.53	+	0.0356
regulation of actin filament length	31	2.52	+	0.0402
regulation of actin cytoskeleton organization	52	2.4	+	0.000149
regulation of actin filament-based process	55	2.25	+	0.000467
myeloid cell differentiation	37	2.52	+	0.00518
negative regulation of secretion by cell	34	2.51	+	0.0153
negative regulation of secretion	38	2.49	+	0.00459
negative regulation of transport	71	2.04	+	0.000279
response to reactive oxygen species	37	2.5	+	0.00585
response to oxidative stress	56	2.03	+	0.00875
antigen receptor-mediated signaling pathway	38	2.44	+	0.00734
immune response-activating cell surface receptor signaling pathway	58	2.61	+	1.1e-06
immune response-regulating cell surface receptor signaling pathway	64	2.61	+	1.24e-07
response to ketone	34	2.43	+	0.031
regulation of ERK1 and ERK2 cascade	44	2.4	+	0.00168
negative regulation of establishment of protein localization	38	2.39	+	0.0129
regulation of response to biotic stimulus	42	2.36	+	0.00478
regulation of peptidyl-tyrosine phosphorylation	39	2.36	+	0.0125
regulation of angiogenesis	38	2.33	+	0.0222
regulation of anatomical structure morphogenesis	132	1.72	+	2.26e-05
regulation of calcium ion transport	37	2.31	+	0.0353
regulation of metal ion transport	51	2.05	+	0.0186
regulation of ion transport	78	1.72	+	0.0354
aging	48	2.26	+	0.00273
regulation of small GTPase mediated signal transduction	49	2.26	+	0.00212
negative regulation of endopeptidase activity	41	2.26	+	0.0195
negative regulation of hydrolase activity	61	1.98	+	0.00609
negative regulation of catalytic activity	114	1.78	+	3.6e-05
negative regulation of molecular function	139	1.67	+	3.93e-05
negative regulation of cellular protein metabolic process	123	1.56	+	0.0095
negative regulation of protein metabolic process	137	1.64	+	0.000184
lipid localization	46	2.22	+	0.00743
apoptotic signaling pathway	49	2.2	+	0.00423
regulation of autophagy	42	2.17	+	0.0364
negative regulation of response to external stimulus	45	2.11	+	0.0355
negative regulation of intracellular signal transduction	71	2.1	+	9.13e-05
negative regulation of signal transduction	153	1.84	+	6.08e-09
negative regulation of signaling	165	1.81	+	3.7e-09
negative regulation of cell communication	166	1.8	+	4.9e-09
extracellular matrix organization	48	2.03	+	0.047
response to metal ion	53	2.02	+	0.0186
response to inorganic substance	78	2.08	+	2.39e-05
small GTPase mediated signal transduction	55	2	+	0.0156
cellular metal ion homeostasis	62	1.99	+	0.00404
metal ion homeostasis	66	1.85	+	0.0204
cellular cation homeostasis	77	2.12	+	1.39e-05
cellular ion homeostasis	80	2.14	+	4.5e-06
cellular chemical homeostasis	90	2.02	+	6.11e-06
cellular homeostasis	106	2.01	+	2.34e-07
response to alcohol	56	1.97	+	0.0212
transmembrane receptor protein tyrosine kinase signaling pathway	71	1.86	+	0.00801
positive regulation of protein kinase activity	64	1.85	+	0.031
regulation of protein kinase activity	103	1.86	+	2.96e-05
regulation of kinase activity	108	1.8	+	5.42e-05
regulation of transferase activity	113	1.57	+	0.0238
positive regulation of kinase activity	68	1.83	+	0.0233
positive regulation of GTPase activity	88	1.84	+	0.000584
regulation of GTPase activity	97	1.88	+	5.2e-05
regulation of protein serine/threonine kinase activity	66	1.84	+	0.0269
negative regulation of phosphate metabolic process	75	1.8	+	0.011
negative regulation of phosphorus metabolic process	75	1.8	+	0.011
response to organonitrogen compound	102	1.71	+	0.00155
response to nitrogen compound	114	1.7	+	0.000492
chromosome organization	38	0.51	-	0.00901
Unclassified	155	0.49	-	0
mRNA processing	10	0.3	-	0.0207
RNA processing	14	0.22	-	1.48e-10
RNA metabolic process	177	0.68	-	1.24e-05
nucleic acid metabolic process	201	0.67	-	1.29e-07
nucleobase-containing compound metabolic process	236	0.69	-	8.11e-08
organic cyclic compound metabolic process	270	0.72	-	6.59e-07
cellular nitrogen compound metabolic process	289	0.73	-	1.12e-06
nitrogen compound metabolic process	332	0.78	-	0.000213
heterocycle metabolic process	246	0.69	-	2.55e-08
cellular aromatic compound metabolic process	250	0.7	-	9.31e-08
mRNA metabolic process	19	0.41	-	0.0264
translation	8	0.24	-	0.00122
cellular macromolecule biosynthetic process	203	0.74	-	0.00306
macromolecule biosynthetic process	211	0.75	-	0.00739
peptide biosynthetic process	11	0.32	-	0.016
cellular nitrogen compound biosynthetic process	199	0.75	-	0.0127
rRNA processing	1	< 0.2	-	0.000694
ribosome biogenesis	1	< 0.2	-	8.54e-06
ribonucleoprotein complex biogenesis	1	< 0.2	-	3.1e-10
rRNA metabolic process	1	< 0.2	-	0.000445
ncRNA metabolic process	7	< 0.2	-	3.03e-07
ncRNA processing	3	< 0.2	-	3.14e-06
detection of chemical stimulus involved in sensory perception of smell	1	< 0.2	-	1.54e-09
detection of chemical stimulus involved in sensory perception	2	< 0.2	-	1.08e-09
sensory perception	37	0.51	-	0.0191
sensory perception of chemical stimulus	6	< 0.2	-	1.35e-07
detection of chemical stimulus	12	0.31	-	0.00391
detection of stimulus involved in sensory perception	4	< 0.2	-	3.23e-09
sensory perception of smell	2	< 0.2	-	3.07e-09
